# Supplementary material for: Evaluating the risk of data loss due to particle radiation damage in a DNA data storage system
Source: Nat Commun. 2024 Sep 14;15:8067. doi: 10.1038/s41467-024-51768-x (PMC11401870; doi:10.1038/s41467-024-51768-x)
Supplement: Supplementary file 5 — Supplementary Data 1 [file 41467_2024_51768_MOESM5_ESM.xlsx]

## Sheet: 1d28
parent	X	Y	Z	atom
DC	20.367	33.734	24.58	C
DC	19.623	34.465	23.589	O
DC	20.396	32.263	24.291	C
DC	19.366	31.52	24.955	O
DC	20.33	31.802	22.847	C
DC	21.348	30.813	22.558	O
DC	18.952	31.111	22.781	C
DC	19.123	30.356	24.107	C
DC	17.918	29.596	24.403	N
DC	18.057	28.342	24.987	C
DC	19.185	27.888	25.27	O
DC	16.907	27.643	25.244	N
DC	15.673	28.121	24.955	C
DC	14.581	27.406	25.23	N
DC	15.552	29.396	24.357	C
DC	16.677	30.074	24.101	C
DC	21.394	34.099	24.566	H
DC	19.906	33.893	25.555	H
DC	19.385	33.877	22.869	H
DC	21.398	32.06	24.67	H
DC	20.476	32.622	22.144	H
DC	18.718	30.528	21.89	H
DC	18.12	31.815	22.795	H
DC	19.895	29.591	24.186	H
DC	13.667	27.775	25.01	H
DC	14.668	26.495	25.658	H
DC	14.575	29.813	24.113	H
DC	16.598	31.053	23.629	H
DG	22.076	31.026	21.139	P
DG	23.92	29.318	22.229	C
DG	23.234	29.935	21.119	O
DG	23.913	27.819	22.013	C
DG	22.793	27.202	22.61	O
DG	23.98	27.308	20.588	C
DG	25.077	26.373	20.404	O
DG	22.617	26.691	20.338	C
DG	22.151	26.291	21.717	C
DG	17.899	23.811	23.116	N
DG	19.138	23.444	23.195	C
DG	19.227	22.284	23.72	N
DG	20.245	24.195	22.787	N
DG	19.856	25.38	22.295	C
DG	18.565	25.858	22.17	C
DG	17.51	25.021	22.61	C
DG	16.3	25.249	22.597	O
DG	18.565	27.128	21.599	N
DG	19.839	27.382	21.402	C
DG	20.681	26.369	21.796	N
DG	22.47	32.427	20.85	O
DG	20.927	30.682	20.18	O
DG	23.409	29.56	23.161	H
DG	24.856	27.546	22.487	H
DG	24.188	28.099	19.868	H
DG	22.653	25.852	19.643	H
DG	21.937	27.416	19.891	H
DG	22.408	25.262	21.97	H
DG	17.186	23.174	23.443	H
DG	20.133	21.859	23.855	H
DG	18.391	21.791	24.001	H
DG	20.197	28.314	20.965	H
DG	24.944	29.685	22.29	H
DT	25.221	25.47	19.117	P
DT	25.107	22.905	19.74	C
DT	24.45	24.151	19.379	O
DT	23.975	21.916	19.924	C
DT	22.736	22.557	20.134	O
DT	23.724	20.964	18.782	C
DT	24.009	19.628	19.222	O
DT	22.25	21.132	18.414	C
DT	21.69	21.63	19.721	C
DT	20.468	22.41	19.524	N
DT	19.284	21.83	19.891	C
DT	19.222	20.695	20.358	O
DT	18.146	22.57	19.714	N
DT	18.156	23.824	19.208	C
DT	17.031	24.379	19.103	O
DT	19.405	24.416	18.834	C
DT	20.513	23.685	19.011	C
DT	19.46	25.801	18.276	C
DT	26.614	25.311	18.565	O
DT	24.47	26.291	18.053	O
DT	25.672	23.021	20.665	H
DT	24.327	21.352	20.788	H
DT	24.355	21.164	17.916	H
DT	21.773	20.229	18.033	H
DT	22.115	21.861	17.615	H
DT	21.446	20.823	20.412	H
DT	17.259	22.161	19.973	H
DT	21.478	24.113	18.741	H
DT	20.5	26.089	18.123	H
DT	18.931	25.831	17.323	H
DT	25.821	22.58	18.983	H
DT	18.991	26.494	18.975	H
DG	24.691	18.709	18.066	P
DG	22.627	17.48	18.887	C
DG	23.323	17.917	17.659	O
DG	21.239	17.063	18.499	C
DG	20.253	18.06	18.532	O
DG	21.184	16.43	17.087	C
DG	20.555	15.131	17.206	O
DG	20.451	17.459	16.253	C
DG	19.504	18.072	17.278	C
DG	15.535	21.295	16.995	N
DG	15.619	20.021	17.468	C
DG	14.457	19.539	17.928	N
DG	16.717	19.269	17.494	N
DG	17.785	19.91	16.989	C
DG	17.829	21.189	16.477	C
DG	16.627	21.953	16.477	C
DG	16.454	23.109	16.063	O
DG	19.108	21.503	16.023	N
DG	19.792	20.413	16.293	C
DG	19.061	19.408	16.864	N
DG	25.655	17.888	18.913	O
DG	25.343	19.575	17.1	O
DG	22.583	18.301	19.602	H
DG	21.007	16.342	19.282	H
DG	22.14	16.223	16.607	H
DG	19.948	17.043	15.38	H
DG	21.136	18.204	15.848	H
DG	18.574	17.513	17.385	H
DG	14.645	21.771	17.025	H
DG	14.411	18.601	18.299	H
DG	13.627	20.114	17.903	H
DG	20.857	20.318	16.079	H
DG	23.159	16.651	19.353	H
DA	20.439	14.163	15.984	P
DA	18.045	13.525	17.009	C
DA	18.959	13.599	15.905	O
DA	16.729	14.069	16.477	C
DA	16.813	15.466	16.293	O
DA	16.236	13.476	15.157	C
DA	14.841	13.117	15.235	O
DA	16.506	14.62	14.172	C
DA	16.127	15.797	15.058	C
DA	14.682	20.539	13.863	N
DA	13.981	19.477	14.323	C
DA	14.459	18.264	14.598	N
DA	15.782	18.199	14.362	C
DA	16.605	19.195	13.896	C
DA	16.025	20.454	13.627	C
DA	16.697	21.512	13.167	N
DA	17.911	18.742	13.784	N
DA	17.849	17.496	14.198	C
DA	16.593	17.092	14.552	N
DA	21.581	13.227	15.754	O
DA	20.488	15.257	14.855	O
DA	18.401	14.132	17.842	H
DA	16.011	13.778	17.244	H
DA	16.728	12.547	14.868	H
DA	15.97	14.557	13.225	H
DA	17.552	14.658	13.867	H
DA	15.047	15.92	15.137	H
DA	12.914	19.63	14.486	H
DA	17.689	21.443	12.991	H
DA	16.213	22.382	12.995	H
DA	18.721	16.844	14.254	H
DA	17.942	12.507	17.384	H
DA	14.194	11.904	14.336	P
DA	11.818	13.097	14.507	C
DA	12.893	12.59	13.718	O
DA	11.208	14.277	13.771	C
DA	12.167	15.262	13.508	O
DA	10.489	13.991	12.464	C
DA	9.099	14.306	12.543	O
DA	11.282	14.796	11.427	C
DA	11.929	15.878	12.201	C
DA	14.296	20.172	10.711	N
DA	12.992	19.906	11.013	C
DA	12.482	18.734	11.374	N
DA	13.423	17.77	11.427	C
DA	14.766	17.896	11.157	C
DA	15.242	19.179	10.763	C
DA	16.499	19.473	10.455	N
DA	15.418	16.679	11.328	N
DA	14.462	15.862	11.702	C
DA	13.218	16.442	11.761	N
DA	13.651	10.833	15.249	O
DA	15.356	11.507	13.515	O
DA	12.192	13.42	15.479	H
DA	10.442	14.604	14.475	H
DA	10.47	12.935	12.193	H
DA	10.644	15.184	10.633	H
DA	12.031	14.168	10.944	H
DA	11.261	16.736	12.122	H
DA	12.296	20.743	10.952	H
DA	17.208	18.755	10.489	H
DA	16.746	20.415	10.187	H
DA	14.639	14.814	11.945	H
DA	11.068	12.322	14.665	H
DT	7.905	13.513	11.775	P
DT	7.327	15.981	11.453	C
DT	7.352	14.669	10.744	O
DT	7.845	16.965	10.435	C
DT	9.231	16.859	10.199	O
DT	7.186	16.777	9.056	C
DT	6.133	17.713	8.918	O
DT	8.329	16.945	8.058	C
DT	9.404	17.537	8.879	C
DT	10.799	17.369	8.504	N
DT	11.486	18.513	8.11	C
DT	10.891	19.579	8.018	O
DT	12.811	18.399	7.815	N
DT	13.485	17.214	7.894	C
DT	14.719	17.186	7.585	O
DT	12.762	16.054	8.327	C
DT	11.456	16.173	8.622	C
DT	13.463	14.731	8.465	C
DT	6.696	13.309	12.681	O
DT	8.41	12.308	11.151	O
DT	7.972	15.958	12.332	H
DT	7.604	17.932	10.876	H
DT	6.716	15.806	8.899	H
DT	8.06	17.557	7.197	H
DT	8.635	15.983	7.646	H
DT	9.276	18.617	8.802	H
DT	13.316	19.225	7.526	H
DT	10.906	15.296	8.964	H
DT	14.414	14.876	8.977	H
DT	12.841	14.048	9.043	H
DT	6.331	16.24	11.813	H
DT	13.643	14.31	7.476	H
DT	5.038	17.798	7.821	P
DT	5.759	20.143	7.158	C
DT	5.662	18.766	6.705	O
DT	6.725	20.866	6.285	C
DT	8.051	20.356	6.35	O
DT	6.336	20.899	4.8	C
DT	6.544	22.194	4.269	O
DT	7.365	19.914	4.196	C
DT	8.576	20.392	4.971	C
DT	9.699	19.49	4.794	N
DT	10.955	20.033	4.577	C
DT	11.074	21.258	4.525	O
DT	12.011	19.179	4.426	N
DT	11.865	17.827	4.485	C
DT	12.891	17.1	4.354	O
DT	10.569	17.28	4.715	C
DT	9.543	18.133	4.86	C
DT	10.328	15.801	4.8	C
DT	3.806	18.579	8.347	O
DT	4.693	16.397	7.467	O
DT	6.108	20.167	8.19	H
DT	6.688	21.875	6.696	H
DT	5.294	20.648	4.603	H
DT	7.455	19.916	3.11	H
DT	7.119	18.874	4.409	H
DT	8.962	21.365	4.667	H
DT	12.931	19.564	4.265	H
DT	8.547	17.728	5.037	H
DT	9.382	15.559	4.315	H
DT	11.138	15.271	4.299	H
DT	10.287	15.499	5.846	H
DT	4.781	20.621	7.105	H
DC	5.689	23.248	3.481	P
DC	7.977	24.097	3.415	C
DC	6.884	23.746	2.489	O
DC	9.154	24.502	2.574	C
DC	10.115	23.497	2.476	O
DC	8.809	25	1.175	C
DC	9.322	26.311	0.978	O
DC	9.357	23.869	0.302	C
DC	10.492	23.317	1.07	C
DC	10.7	21.867	1.005	N
DC	12.008	21.45	0.768	C
DC	12.915	22.263	0.565	O
DC	12.246	20.098	0.742	N
DC	11.25	19.195	0.972	C
DC	11.58	17.909	0.926	N
DC	9.932	19.633	1.228	C
DC	9.714	20.964	1.248	C
DC	5.333	24.436	4.354	O
DC	4.55	22.492	2.929	O
DC	8.236	23.237	4.033	H
DC	9.564	25.351	3.121	H
DC	7.756	25.16	0.943	H
DC	9.659	24.22	-0.685	H
DC	8.596	23.106	0.138	H
DC	11.379	23.812	0.674	H
DC	10.877	17.201	1.084	H
DC	12.534	17.639	0.733	H
DC	9.123	18.924	1.402	H
DC	8.71	21.329	1.467	H
DC	7.678	24.907	4.08	H
DA	8.869	27.357	-0.177	P
DA	11.253	26.904	-1.215	C
DA	9.815	26.961	-1.464	O
DA	11.976	26.438	-2.436	C
DA	12.35	25.057	-2.43	O
DA	11.196	26.557	-3.756	C
DA	12.127	26.52	-4.84	O
DA	10.383	25.249	-3.684	C
DA	11.565	24.326	-3.369	C
DA	12.903	19.473	-2.528	N
DA	13.651	20.572	-2.857	C
DA	13.19	21.806	-3.047	N
DA	11.847	21.875	-2.876	C
DA	10.982	20.846	-2.541	C
DA	11.552	19.563	-2.351	C
DA	10.869	18.481	-2.023	N
DA	9.674	21.303	-2.463	N
DA	9.788	22.59	-2.738	C
DA	11.062	23.015	-2.995	N
DA	9.159	28.75	0.348	O
DA	7.427	27.157	-0.427	O
DA	11.449	26.213	-0.395	H
DA	12.831	27.113	-2.393	H
DA	10.598	27.458	-3.895	H
DA	9.78	24.996	-4.556	H
DA	9.637	25.262	-2.889	H
DA	12.227	24.077	-4.199	H
DA	14.724	20.422	-2.974	H
DA	9.869	18.536	-1.89	H
DA	11.346	17.599	-1.905	H
DA	8.931	23.263	-2.759	H
DA	11.606	27.902	-0.955	H
DC	12.955	27.819	-5.273	P
DC	15.341	27.043	-4.406	C
DC	14.417	27.255	-5.516	O
DC	16.201	25.891	-4.938	C
DC	15.381	24.747	-4.997	O
DC	16.746	26.128	-6.344	C
DC	18.174	25.923	-6.436	O
DC	15.936	25.164	-7.224	C
DC	15.663	24.044	-6.304	C
DC	14.472	23.211	-6.449	N
DC	14.657	21.859	-6.166	C
DC	15.755	21.381	-5.91	O
DC	13.562	21.054	-6.219	N
DC	12.323	21.528	-6.495	C
DC	11.329	20.642	-6.514	N
DC	12.145	22.913	-6.764	C
DC	13.23	23.701	-6.711	C
DC	13.012	28.861	-4.209	O
DC	12.212	28.276	-6.495	O
DC	14.813	26.759	-3.496	H
DC	17.055	25.788	-4.269	H
DC	16.63	27.164	-6.663	H
DC	16.458	24.862	-8.132	H
DC	15.011	25.627	-7.568	H
DC	16.506	23.369	-6.451	H
DC	10.388	20.944	-6.721	H
DC	11.517	19.668	-6.322	H
DC	11.163	23.32	-7.005	H
DC	13.112	24.771	-6.884	H
DC	15.91	27.93	-4.127	H
DG	18.892	26.463	-7.775	P
DG	20.183	24.506	-8.944	C
DG	18.875	25.188	-8.793	O
DG	19.826	23.146	-9.535	C
DG	18.558	22.774	-9.003	O
DG	19.571	23.285	-10.967	C
DG	20.59	22.606	-11.545	O
DG	18.298	22.615	-11.17	C
DG	17.829	22.067	-9.975	C
DG	13.297	19.722	-9.627	N
DG	14.573	19.244	-9.516	C
DG	14.66	17.929	-9.292	N
DG	15.701	19.947	-9.614	N
DG	15.433	21.254	-9.851	C
DG	14.206	21.855	-9.988	C
DG	13.044	21.054	-9.864	C
DG	11.855	21.409	-9.949	O
DG	14.362	23.215	-10.225	N
DG	15.661	23.395	-10.225	C
DG	16.37	22.255	-9.995	N
DG	20.325	26.867	-7.572	O
DG	17.968	27.541	-8.222	O
DG	20.675	24.392	-7.978	H
DG	20.631	22.443	-9.323	H
DG	19.522	24.299	-11.363	H
DG	20.794	22.999	-12.397	H
DG	18.439	21.81	-11.891	H
DG	17.57	23.335	-11.543	H
DG	17.972	21.002	-9.79	H
DG	12.521	19.082	-9.533	H
DG	15.566	17.491	-9.199	H
DG	13.82	17.373	-9.216	H
DG	20.877	25.066	-9.571	H
DG	16.129	24.365	-10.393	H
HOH	20.756	18.856	13.042	O
HOH	21.569	18.752	13.542	H
HOH	20.432	17.993	12.775	H
HOH	14.908	23.456	-2.876	O
HOH	13.984	23.202	-2.816	H
HOH	15.203	23.795	-2.028	H
HOH	19.254	30.711	17.849	O
HOH	19.524	29.997	17.267	H
HOH	19.269	31.541	17.367	H
HOH	13.247	16.095	18.059	O
HOH	12.812	16.67	17.426	H
HOH	13.463	15.26	17.638	H
HOH	25.58	24.257	15.859	O
HOH	24.878	24.212	16.513	H
HOH	25.753	25.175	15.637	H
HOH	2.389	16.491	5.937	O
HOH	3.107	17.096	6.138	H
HOH	2.132	16.023	6.735	H
HOH	19.234	14.547	12.674	O
HOH	19.725	15.013	11.993	H
HOH	19.14	15.112	13.445	H
HOH	17.106	27.774	15.643	O
HOH	17.189	28.357	16.401	H
HOH	16.711	26.944	15.919	H
HOH	9.513	12.827	9.332	O
HOH	10.443	13.058	9.272	H
HOH	9.212	12.94	10.237	H
HOH	5.323	13.766	5.326	O
HOH	4.906	13.17	4.699	H
HOH	5.54	13.286	6.128	H
HOH	14.315	25.376	-0.978	O
HOH	15.17	24.958	-0.852	H
HOH	14.013	25.223	-1.876	H
HOH	13.446	24.837	1.615	O
HOH	13.742	25.724	1.399	H
HOH	13.38	24.744	2.568	H
HOH	25.414	13.55	13.935	O
HOH	24.759	12.85	13.889	H
HOH	25.637	13.72	14.853	H
HOH	7.325	24.906	-2.587	O
HOH	7.72	24.157	-3.039	H
HOH	7.253	25.645	-3.195	H
HOH	21.824	26.099	-5.332	O
HOH	21.124	25.445	-5.392	H
HOH	22.064	26.228	-4.411	H
HOH	15.658	16.589	19.077	O
HOH	16.427	16.671	19.646	H
HOH	15.346	15.681	19.088	H
HOH	22.394	29.408	-5.181	O
HOH	21.752	29.922	-5.676	H
HOH	22.653	28.639	-5.694	H
HOH	10.033	19.261	11.932	O
HOH	9.612	18.653	11.32	H
HOH	10.249	18.799	12.745	H
HOH	19.016	21.761	13.246	O
HOH	18.634	22.129	14.046	H
HOH	19.043	22.436	12.564	H
HOH	28.462	23.28	18.099	O
HOH	28.776	22.753	18.837	H
HOH	28.242	22.703	17.364	H
HOH	21.303	22.872	15.577	O
HOH	21.561	23.72	15.208	H
HOH	21.281	22.933	16.535	H
HOH	17.247	28.995	19.937	O
HOH	17.791	29.597	19.424	H
HOH	17.115	29.354	20.818	H
HOH	26.594	28.53	13.968	O
HOH	27.244	29.189	13.713	H
HOH	26.4	28.617	14.904	H
HOH	28.834	17.737	18.749	O
HOH	28.425	17.016	18.265	H
HOH	29.032	17.451	19.644	H
HOH	14.561	29.375	20.502	O
HOH	14.599	30.114	19.891	H
HOH	15.104	29.566	21.27	H
HOH	8.97	13.28	6.994	O
HOH	9.037	13.369	6.041	H
HOH	9.471	13.981	7.418	H
HOH	9.582	16.471	1.228	O
HOH	9.085	17.267	1.027	H
HOH	9.768	15.995	0.415	H
HOH	1.593	25.609	3.001	O
HOH	1.982	24.813	2.632	H
HOH	1.512	26.275	2.314	H
HOH	11.285	10.772	18.355	O
HOH	11.103	11.121	19.231	H
HOH	11.134	11.457	17.7	H
HOH	26.854	28.91	18.263	O
HOH	27.489	29.083	17.564	H
HOH	26.707	29.713	18.768	H
HOH	30.333	26.311	21.028	O
HOH	30.303	25.457	20.59	H
HOH	30.895	26.253	21.804	H
HOH	15.292	28.615	-8.938	O
HOH	15.665	29.414	-9.318	H
HOH	15.215	28.718	-7.987	H
HOH	17.584	12.378	7.946	O
HOH	17.6	13.251	7.547	H
HOH	18.268	12.32	8.617	H
HOH	16.305	9.779	9.64	O
HOH	16.297	10.371	8.885	H
HOH	17.191	9.433	9.767	H
HOH	18.659	17.214	9.745	O
HOH	19.258	16.537	9.423	H
HOH	18.492	17.853	9.048	H
HOH	29.007	27.124	18.177	O
HOH	29.402	27.271	19.039	H
HOH	28.769	26.198	18.088	H
HOH	18.565	24.894	15.689	O
HOH	17.83	24.606	16.235	H
HOH	18.756	25.817	15.871	H
HOH	2.659	13.934	16.549	O
HOH	1.938	13.319	16.392	H
HOH	2.916	13.898	17.473	H
HOH	2.441	13.799	4.971	O
HOH	2.982	14.364	4.415	H
HOH	2.314	14.217	5.826	H
DC	8.101	12.545	-9.64	C
DC	8.15	12.496	-11.124	O
DC	9.506	12.235	-9.181	C
DC	10.445	13.195	-9.608	O
DC	9.724	12.079	-7.677	C
DC	10.693	11.046	-7.427	O
DC	10.224	13.448	-7.263	C
DC	10.918	13.967	-8.504	C
DC	10.556	15.384	-8.668	N
DC	11.592	16.283	-8.833	C
DC	12.757	15.903	-8.852	O
DC	11.275	17.61	-8.971	N
DC	9.979	18.048	-8.957	C
DC	9.714	19.355	-9.108	N
DC	8.926	17.104	-8.787	C
DC	9.263	15.809	-8.642	C
DC	7.401	11.803	-9.256	H
DC	7.762	13.516	-9.278	H
DC	7.406	12.983	-11.486	H
DC	9.656	11.262	-9.649	H
DC	8.834	11.782	-7.122	H
DC	10.882	13.412	-6.395	H
DC	9.395	14.096	-6.981	H
DC	12.003	13.884	-8.436	H
DC	8.758	19.681	-9.1	H
DC	10.471	20.013	-9.23	H
DC	7.883	17.42	-8.775	H
DC	8.471	15.073	-8.498	H
DG	10.861	10.241	-6.074	P
DG	13.339	10.323	-7.105	C
DG	12.497	10.151	-5.917	O
DG	14.571	11.111	-6.666	C
DG	14.397	12.492	-6.83	O
DG	14.97	10.899	-5.208	C
DG	16.397	10.825	-4.984	O
DG	14.35	12.116	-4.498	C
DG	14.541	13.19	-5.556	C
DG	13.574	18.211	-5.786	N
DG	14.739	17.533	-5.93	C
DG	15.815	18.272	-6.186	N
DG	14.88	16.205	-5.838	N
DG	13.708	15.592	-5.582	C
DG	12.472	16.173	-5.411	C
DG	12.38	17.586	-5.523	C
DG	11.354	18.272	-5.411	O
DG	11.505	15.208	-5.155	N
DG	12.172	14.085	-5.188	C
DG	13.515	14.24	-5.437	N
DG	10.276	8.869	-5.963	O
DG	10.207	11.246	-5.135	O
DG	12.796	10.873	-7.874	H
DG	15.358	10.723	-7.313	H
DG	14.617	9.937	-4.837	H
DG	14.796	12.35	-3.531	H
DG	13.295	11.956	-4.273	H
DG	15.507	13.685	-5.456	H
DG	13.585	19.217	-5.876	H
DG	16.715	17.829	-6.306	H
DG	15.732	19.276	-6.261	H
DG	11.705	13.112	-5.032	H
DG	13.623	9.358	-7.524	H
DT	16.902	11.34	-3.553	P
DT	18.486	13.329	-4.15	C
DT	17.145	12.913	-3.737	O
DT	18.719	14.743	-3.664	C
DT	17.559	15.552	-3.743	O
DT	19.17	14.808	-2.213	C
DT	20.161	15.825	-1.95	O
DT	17.879	15.074	-1.471	C
DT	17.242	16.066	-2.43	C
DT	15.79	16.005	-2.2	N
DT	15.071	17.157	-2.502	C
DT	15.646	18.158	-2.916	O
DT	13.718	17.116	-2.312	N
DT	13.089	16.001	-1.845	C
DT	11.823	16.058	-1.701	O
DT	13.852	14.837	-1.543	C
DT	15.173	14.882	-1.734	C
DT	13.168	13.599	-1.038	C
DT	18.166	10.674	-3.08	O
DT	15.743	10.952	-2.712	O
DT	18.564	13.295	-5.237	H
DT	19.499	15.113	-4.33	H
DT	19.677	13.893	-1.906	H
DT	17.996	15.427	-0.446	H
DT	17.279	14.171	-1.36	H
DT	17.583	17.094	-2.311	H
DT	13.168	17.936	-2.524	H
DT	15.773	13.999	-1.512	H
DT	12.191	13.506	-1.511	H
DT	13.773	12.725	-1.28	H
DT	19.233	12.659	-3.724	H
DT	13.043	13.668	0.043	H
DG	21.373	15.11	-1.07	P
DG	22.773	17.324	-0.893	C
DG	21.906	16.365	-0.236	O
DG	22.101	18.673	-0.67	C
DG	20.706	18.546	-0.86	O
DG	22.322	19.265	0.722	C
DG	22.892	20.56	0.657	O
DG	20.959	19.183	1.386	C
DG	20.012	19.224	0.21	C
DG	14.927	19.661	0.414	N
DG	15.896	20.568	0.059	C
DG	15.46	21.777	-0.296	N
DG	17.215	20.351	0.039	N
DG	17.502	19.085	0.427	C
DG	16.62	18.088	0.808	C
DG	15.232	18.387	0.801	C
DG	14.31	17.631	1.09	O
DG	17.319	16.932	1.143	N
DG	18.575	17.251	0.946	C
DG	18.756	18.538	0.525	N
DG	22.503	14.612	-1.911	O
DG	20.57	14.048	-0.414	O
DG	22.852	17.105	-1.958	H
DG	22.561	19.347	-1.392	H
DG	23.056	18.722	1.318	H
DG	20.783	19.979	2.11	H
DG	20.85	18.255	1.947	H
DG	19.747	20.247	-0.058	H
DG	13.958	19.945	0.388	H
DG	16.12	22.492	-0.568	H
DG	14.47	21.978	-0.293	H
DG	19.398	16.554	1.103	H
DG	23.788	17.3	-0.497	H
DA	22.542	21.969	1.281	P
DA	20.193	22.349	0.309	C
DA	20.932	21.969	1.53	O
DA	19.46	23.628	0.63	C
DA	18.112	23.407	0.959	O
DA	20.054	24.371	1.826	C
DA	20.099	25.764	1.629	O
DA	19.219	23.848	2.981	C
DA	17.916	23.387	2.39	C
DA	13.998	20.331	3.671	N
DA	14.011	21.61	3.192	C
DA	15.101	22.312	2.889	N
DA	16.243	21.618	3.113	C
DA	16.352	20.331	3.586	C
DA	15.153	19.641	3.881	C
DA	15.111	18.403	4.341	N
DA	17.683	19.947	3.691	N
DA	18.335	21.001	3.257	C
DA	17.529	22.059	2.896	N
DA	22.803	23.08	0.256	O
DA	23.439	22.112	2.43	O
DA	19.484	21.566	0.038	H
DA	19.556	24.217	-0.282	H
DA	21.111	24.186	2.015	H
DA	19.059	24.62	3.734	H
DA	19.728	23.016	3.468	H
DA	17.088	24.037	2.674	H
DA	13.047	22.097	3.045	H
DA	15.969	17.893	4.499	H
DA	14.221	17.966	4.535	H
DA	19.422	21.036	3.188	H
DA	20.87	22.485	-0.534	H
DA	19.826	26.969	2.614	P
DA	17.259	27.459	2.679	C
DA	18.392	26.757	3.231	O
DA	16.057	27.088	3.52	C
DA	16.018	25.744	3.907	O
DA	15.931	27.913	4.8	C
DA	14.756	28.742	4.722	O
DA	16.013	26.871	5.917	C
DA	15.483	25.629	5.267	C
DA	14.107	20.981	6.856	N
DA	13.361	22.018	6.429	C
DA	13.827	23.207	6.035	N
DA	15.175	23.268	6.114	C
DA	16.043	22.276	6.534	C
DA	15.475	21.046	6.935	C
DA	16.186	20.004	7.355	N
DA	17.353	22.709	6.468	N
DA	17.262	23.942	6.022	C
DA	15.966	24.359	5.799	N
DA	19.745	28.309	1.826	O
DA	21.026	27.002	3.507	O
DA	17.1	27.158	1.643	H
DA	15.229	27.3	2.844	H
DA	16.71	28.653	4.985	H
DA	15.456	27.157	6.809	H
DA	17.042	26.731	6.247	H
DA	14.402	25.591	5.4	H
DA	12.281	21.875	6.402	H
DA	17.193	20.067	7.404	H
DA	15.719	19.15	7.625	H
DA	18.13	24.577	5.845	H
DA	17.425	28.536	2.691	H
DT	14.395	29.702	5.963	P
DT	12.829	27.7	6.107	C
DT	13.671	28.558	6.935	O
DT	11.793	27.059	6.974	C
DT	12.135	25.772	7.394	O
DT	11.446	27.856	8.222	C
DT	10.058	27.782	8.57	O
DT	12.405	27.194	9.22	C
DT	12.261	25.731	8.859	C
DT	13.485	24.976	9.187	N
DT	13.337	23.656	9.575	C
DT	12.221	23.146	9.686	O
DT	14.469	22.933	9.837	N
DT	15.711	23.476	9.726	C
DT	16.702	22.741	10.015	O
DT	15.842	24.829	9.305	C
DT	14.727	25.519	9.043	C
DT	17.205	25.466	9.174	C
DT	13.371	30.772	5.74	O
DT	15.76	30.188	6.331	O
DT	13.44	26.93	5.636	H
DT	10.927	27.021	6.313	H
DT	11.57	28.936	8.144	H
DT	12.181	27.416	10.263	H
DT	13.429	27.54	9.078	H
DT	11.434	25.256	9.386	H
DT	14.38	21.968	10.121	H
DT	14.814	26.551	8.703	H
DT	17.922	24.721	8.83	H
DT	17.157	26.283	8.454	H
DT	12.346	28.294	5.331	H
DT	17.521	25.853	10.143	H
DT	9.637	28.53	9.962	P
DT	8.182	26.385	10.343	C
DT	8.931	27.484	10.862	O
DT	8.264	25.258	11.322	C
DT	9.483	24.579	11.459	O
DT	7.843	25.548	12.779	C
DT	7.248	24.302	13.154	O
DT	9.203	25.764	13.456	C
DT	9.897	24.551	12.871	C
DT	11.362	24.571	12.911	N
DT	11.974	23.329	13.127	C
DT	11.302	22.312	13.311	O
DT	13.339	23.301	13.127	N
DT	14.1	24.416	12.937	C
DT	15.361	24.289	12.97	O
DT	13.453	25.662	12.714	C
DT	12.117	25.682	12.701	C
DT	14.286	26.908	12.497	C
DT	8.725	29.71	9.621	O
DT	10.948	29.04	10.488	O
DT	8.599	26.073	9.385	H
DT	7.533	24.641	10.8	H
DT	7.171	26.378	12.996	H
DT	9.199	25.846	14.543	H
DT	9.675	26.7	13.156	H
DT	9.622	23.669	13.449	H
DT	13.805	22.417	13.274	H
DT	11.611	26.629	12.514	H
DT	15.238	26.633	12.042	H
DT	13.752	27.592	11.837	H
DT	14.469	27.395	13.455	H
DT	7.143	26.677	10.192	H
DC	6.386	24.024	14.415	P
DC	7.59	21.744	14.822	C
DC	7.409	23.117	15.301	O
DC	7.793	20.895	16.05	C
DC	9.154	20.625	16.293	O
DC	7.246	21.487	17.35	C
DC	6.753	20.523	18.283	O
DC	8.47	22.271	17.843	C
DC	9.63	21.377	17.409	C
DC	10.777	22.251	17.068	N
DC	12.046	21.675	17.107	C
DC	12.199	20.482	17.403	O
DC	13.109	22.48	16.798	N
DC	12.953	23.791	16.477	C
DC	14.021	24.535	16.181	N
DC	11.647	24.355	16.45	C
DC	10.603	23.562	16.746	C
DC	5.115	23.284	13.994	O
DC	6.026	25.368	14.966	O
DC	8.461	21.682	14.17	H
DC	7.231	19.994	15.804	H
DC	6.352	22.095	17.213	H
DC	8.454	22.474	18.914	H
DC	8.528	23.251	17.37	H
DC	9.969	20.688	18.183	H
DC	13.907	25.509	15.939	H
DC	14.943	24.124	16.199	H
DC	11.497	25.404	16.196	H
DC	9.596	23.978	16.728	H
DC	6.729	21.408	14.244	H
DA	6.884	20.613	19.924	P
DA	8.338	18.415	19.983	C
DA	8.281	19.882	20.174	O
DA	9.483	18.027	20.903	C
DA	10.695	18.648	20.456	O
DA	9.302	18.525	22.348	C
DA	10.165	17.847	23.247	O
DA	9.872	19.951	22.236	C
DA	11.166	19.518	21.494	C
DA	15.525	21.981	20.423	N
DA	15.304	20.699	20.804	C
DA	14.122	20.131	21.06	N
DA	13.123	21.017	20.903	C
DA	13.213	22.333	20.522	C
DA	14.504	22.868	20.259	C
DA	14.722	24.13	19.878	N
DA	11.939	22.925	20.456	N
DA	11.131	21.953	20.798	C
DA	11.783	20.772	21.074	N
DA	5.791	19.763	20.535	O
DA	6.787	22.067	20.226	O
DA	8.555	18.157	18.947	H
DA	9.511	16.938	20.88	H
DA	8.277	18.409	22.701	H
DA	9.982	20.527	23.155	H
DA	9.243	20.616	21.644	H
DA	11.929	18.969	22.046	H
DA	16.184	20.064	20.913	H
DA	13.944	24.764	19.763	H
DA	15.664	24.45	19.705	H
DA	10.049	22.067	20.858	H
DA	7.401	17.904	20.205	H
DC	9.595	17.173	24.567	P
DC	12.145	16.552	24.889	C
DC	10.945	17.157	25.506	O
DC	13.356	17.324	25.342	C
DC	13.718	18.387	24.469	O
DC	13.178	17.954	26.734	C
DC	14.377	18.019	27.496	O
DC	12.769	19.4	26.301	C
DC	13.983	19.53	25.309	C
DC	13.971	20.878	24.804	N
DC	15.155	21.414	24.324	C
DC	16.275	20.899	24.232	O
DC	15.138	22.704	23.871	N
DC	14.001	23.464	23.891	C
DC	14.03	24.722	23.424	N
DC	12.794	22.901	24.39	C
DC	12.836	21.638	24.83	C
DC	9.104	15.829	24.055	O
DC	8.537	17.97	25.198	O
DC	12.064	16.598	23.803	H
DC	14.139	16.566	25.353	H
DC	12.489	17.4	27.372	H
DC	12.633	20.161	27.069	H
DC	11.798	19.448	25.808	H
DC	15.021	19.464	25.635	H
DC	13.19	25.283	23.431	H
DC	14.892	25.108	23.066	H
DC	11.869	23.477	24.413	H
DC	11.923	21.195	25.227	H
DC	12.234	15.508	25.19	H
DG	14.392	17.512	29.039	P
DG	16.935	17.214	28.875	C
DG	15.854	17.949	29.538	O
DG	18.079	18.199	28.75	C
DG	17.889	19.11	27.693	O
DG	18.325	18.999	30.024	C
DG	19.326	18.276	30.793	O
DG	18.843	20.339	29.545	C
DG	18.414	20.409	28.12	C
DG	17.096	25.017	26.412	N
DG	18.315	24.404	26.491	C
DG	19.348	25.139	26.032	N
DG	18.538	23.186	26.958	N
DG	17.396	22.606	27.371	C
DG	16.109	23.109	27.352	C
DG	15.931	24.412	26.82	C
DG	14.868	25.021	26.708	O
DG	15.193	22.19	27.877	N
DG	15.948	21.168	28.179	C
DG	17.289	21.356	27.923	N
DG	14.305	15.997	28.987	O
DG	13.228	18.17	29.617	O
DG	16.616	16.873	27.89	H
DG	18.95	17.576	28.549	H
DG	17.447	19.138	30.654	H
DG	19.592	17.489	30.313	H
DG	19.923	20.434	29.661	H
DG	18.404	21.153	30.122	H
DG	19.292	20.722	27.556	H
DG	17.049	25.954	26.038	H
DG	20.284	24.761	26.05	H
DG	19.186	26.068	25.67	H
DG	17.225	16.328	29.439	H
DG	15.551	20.244	28.598	H
HOH	23.776	22.459	7.585	O
HOH	23.845	23.416	7.574	H
HOH	23.76	22.149	8.493	H
HOH	11.245	24.416	5.713	O
HOH	10.577	24.688	6.347	H
HOH	11.41	25.132	5.095	H
HOH	6.425	28.023	10.52	O
HOH	6.22	27.479	9.756	H
HOH	6.668	27.46	11.259	H
HOH	24.297	27.239	3.861	O
HOH	23.811	27.293	4.687	H
HOH	24.371	28.115	3.475	H
HOH	19.735	22.472	6.239	O
HOH	19.951	21.926	6.998	H
HOH	19.498	21.911	5.497	H
HOH	13.47	27.1	15.912	O
HOH	13.379	26.229	16.306	H
HOH	13.299	27.772	16.576	H
HOH	2.431	21.16	14.336	O
HOH	2.95	20.571	13.783	H
HOH	2.318	22.002	13.889	H
HOH	9.384	15.486	-3.093	O
HOH	9.095	16.386	-2.928	H
HOH	9.455	15.341	-4.039	H
HOH	16.444	14.767	2.121	O
HOH	16.736	13.958	2.548	H
HOH	16.274	14.596	1.192	H
HOH	14.293	15.556	31.377	O
HOH	14.372	15.965	30.512	H
HOH	14.696	16.124	32.038	H
HOH	5.395	27.843	13.929	O
HOH	6.001	27.126	13.727	H
HOH	5.213	28.343	13.13	H
HOH	27.702	15.151	-3.953	O
HOH	28.258	14.673	-4.573	H
HOH	27.581	16.053	-4.26	H
HOH	9.897	22.41	9.509	O
HOH	10.141	22.408	8.58	H
HOH	9.99	23.298	9.863	H
HOH	10.794	8.57	-9.627	O
HOH	11.453	7.88	-9.728	H
HOH	10.584	8.941	-10.487	H
HOH	20.265	28.942	5.372	O
HOH	21.057	28.887	5.911	H
HOH	19.946	28.057	5.18	H
HOH	12.886	27.937	2.482	O
HOH	12.059	27.631	2.102	H
HOH	13.206	27.291	3.116	H
HOH	19.787	15.833	31.83	O
HOH	20.277	15.278	32.441	H
HOH	19.555	15.324	31.05	H
HOH	10.873	28.959	16.674	O
HOH	11.628	28.488	17.034	H
HOH	10.584	28.53	15.865	H
HOH	8.294	25.36	6.39	O
HOH	7.475	25.757	6.694	H
HOH	8.538	25.737	5.542	H
HOH	5.045	24.024	10.698	O
HOH	5.68	23.613	10.107	H
HOH	4.891	24.93	10.422	H
HOH	21.046	23.546	9.227	O
HOH	20.456	23.262	8.525	H
HOH	21.313	22.786	9.749	H
HOH	2.317	27.296	10.093	O
HOH	2.677	27.813	10.818	H
HOH	2.102	26.414	10.404	H
HOH	8.101	28.701	15.564	O
HOH	8.759	28.242	15.036	H
HOH	7.934	29.567	15.186	H
HOH	7.028	30.507	6.849	O
HOH	7.602	31.269	6.744	H
HOH	6.846	30.369	7.782	H
HOH	6.614	14.972	-6.593	O
HOH	7.363	15.568	-6.523	H
HOH	6.358	14.675	-5.717	H
HOH	3.863	19.289	-5.864	O
HOH	3.098	18.724	-5.996	H
HOH	4.132	19.254	-4.943	H
HOH	22.503	12.786	-4.032	O
HOH	23.284	12.902	-3.486	H
HOH	22.189	11.882	-3.955	H
HOH	21.992	19.396	4.86	O
HOH	21.351	20.08	5.067	H
HOH	22.187	19.413	3.92	H
HOH	10.17	12.288	-2.791	O
HOH	11.086	12.022	-2.902	H
HOH	9.886	12.788	-3.56	H
HOH	10.432	7.676	-3.08	O
HOH	10.092	8.574	-3.091	H
HOH	10.547	7.366	-3.981	H
HOH	7.389	25.96	17.501	O
HOH	6.714	25.674	16.881	H
HOH	7.674	25.212	18.031	H
HOH	7.268	21.177	10.054	O
HOH	7.893	21.508	10.703	H
HOH	6.999	20.287	10.293	H
HOH	9.285	18.697	14.625	O
HOH	8.609	18.755	13.945	H
HOH	9.574	17.786	14.713	H
HOH	22.332	16.385	2.896	O
HOH	22.993	16.18	3.562	H
HOH	22.048	15.575	2.466	H
HOH	6.22	15.519	23.037	O
HOH	6.315	14.859	23.728	H
HOH	5.869	15.106	22.245	H
HOH	10.447	9.898	-1.432	O
HOH	9.724	10.283	-0.932	H
HOH	10.643	10.453	-2.191	H
HOH	16.94	11.683	0.125	O
HOH	16.312	11.891	0.821	H
HOH	17.085	12.46	-0.419	H
HOH	9.208	14.097	26.898	O
HOH	8.493	13.516	27.168	H
HOH	9.419	14.7	27.615	H
HOH	24.661	14.935	0.571	O
HOH	24.851	14.382	-0.19	H
HOH	24.784	15.858	0.336	H
HOH	3.712	29.645	7.48	O
HOH	3.03	29.013	7.24	H
HOH	3.964	29.512	8.397	H
HOH	7.444	29.906	3.71	O
HOH	6.635	29.665	4.167	H
HOH	7.665	30.819	3.908	H
HOH	8.504	9.751	-12.372	O
HOH	9.263	9.179	-12.505	H
HOH	8.264	10.164	-13.205	H
HOH	3.581	14.539	24.653	O
HOH	2.901	14.971	25.175	H
HOH	3.761	15.06	23.867	H
HOH	5.898	10.458	-13.751	O
HOH	5.479	9.663	-14.09	H
HOH	6.081	10.35	-12.815	H
HOH	12.91	10.409	-0.565	O
HOH	13.231	10.421	0.34	H
HOH	12.669	9.512	-0.808	H
HOH	13.086	30.139	10.763	O
HOH	12.293	29.77	10.367	H
HOH	13.393	29.56	11.464	H

## Sheet: hydrogen_crosssections
eV	barns
1e-05	37.1
2e-05	32.2
5e-05	27.9
0.0001	25.7
0.0002	24.2
0.0005	22.8
0.001	22.1
0.002	21.6
0.005	21.2
0.01	21
0.0253	20.8
0.05	20.7
0.1	20.6
0.2	20.6
0.5	20.5
1	20.5
2	20.5
5	20.5
10	20.5
20	20.4
50	20.4
100	20.4
200	20.4
500	20.4
1000	20.3
2000	20.2
4000	19.9
6000	19.7
8000	19.4
10000	19.2
15000	18.6
20000	18.1
40000	16.3
60000	14.9
80000	13.7
100000	12.7
150000	10.9
200000	9.64
300000	7.95
400000	6.88
500000	6.13
600000	5.57
700000	5.13
800000	4.78
900000	4.49
1000000	4.25
1200000	3.85
1400000	3.54
1600000	3.29
1800000	3.08
2000000	2.9
2200000	2.75
2400000	2.61
2600000	2.49
2800000	2.38
3000000	2.28
3200000	2.19
3400000	2.11
3600000	2.03
3800000	1.96
4000000	1.89
4200000	1.83
4400000	1.78
4600000	1.72
4800000	1.67
5000000	1.62
5500000	1.51
6000000	1.42
6500000	1.33
7000000	1.26
7500000	1.19
8000000	1.13
8500000	1.07
9000000	1.02
9500000	0.977
10000000	0.934
10500000	0.895
11000000	0.859
11500000	0.825
12000000	0.794
12500000	0.764
13000000	0.737
13500000	0.711
14000000	0.687
14500000	0.665
15000000	0.643
15500000	0.623
16000000	0.604
16500000	0.586
17000000	0.569
17500000	0.553
18000000	0.537
18500000	0.523
19000000	0.509
19500000	0.495
20000000	0.483

## Sheet: nitrogen_crosssections
eV	barns
1e-05	106
1.09e-05	102
1.18e-05	98.1
1.26e-05	95.2
1.33e-05	92.8
1.47e-05	88.7
1.59e-05	85.8
1.68e-05	83.6
1.84e-05	80.5
2e-05	77.6
2.18e-05	74.7
2.35e-05	72.3
2.51e-05	70.2
2.66e-05	68.5
2.95e-05	65.6
3.18e-05	63.5
3.37e-05	62
3.67e-05	59.8
4e-05	57.7
4.36e-05	55.7
4.71e-05	54
5.03e-05	52.6
5.33e-05	51.4
5.9e-05	49.3
6.37e-05	47.8
6.74e-05	46.8
7.34e-05	45.2
8e-05	43.7
8.46e-05	42.8
8.72e-05	42.3
9.2e-05	41.5
9.41e-05	41.1
0.0001	40.2
0.000101	40.1
0.000107	39.2
0.000109	38.9
0.000118	37.8
0.000118	37.8
0.000126	36.9
0.000127	36.7
0.000133	36.1
0.000135	36
0.000147	34.9
0.000147	34.8
0.000159	33.9
0.00016	33.8
0.000168	33.2
0.000174	32.8
0.000184	32.2
0.000188	32
0.0002	31.3
0.000201	31.2
0.000213	30.6
0.000218	30.4
0.000235	29.6
0.000236	29.6
0.000251	29
0.000255	28.9
0.000266	28.4
0.00027	28.3
0.000294	27.6
0.000295	27.5
0.000318	26.9
0.00032	26.8
0.000337	26.4
0.000349	26.1
0.000367	25.7
0.000376	25.5
0.0004	25
0.000402	25
0.000426	24.6
0.000436	24.4
0.000471	23.9
0.000472	23.8
0.0005	23.4
0.000503	23.4
0.000509	23.3
0.000533	23
0.000539	22.9
0.000587	22.4
0.00059	22.4
0.000637	21.9
0.00064	21.9
0.000674	21.6
0.000698	21.4
0.000734	21.1
0.000753	20.9
0.0008	20.6
0.000805	20.6
0.000846	20.3
0.000853	20.3
0.00092	19.9
0.000944	19.8
0.001	19.5
0.00102	19.4
0.00108	19.1
0.00109	19.1
0.00117	18.7
0.00118	18.7
0.00126	18.4
0.00128	18.4
0.00133	18.2
0.0014	18
0.00147	17.8
0.00151	17.7
0.00159	17.5
0.00161	17.5
0.00168	17.3
0.00171	17.2
0.00184	17
0.00189	16.9
0.002	16.7
0.00204	16.6
0.00216	16.4
0.00218	16.4
0.00235	16.2
0.00235	16.1
0.00251	15.9
0.00256	15.9
0.00266	15.8
0.00279	15.6
0.00295	15.5
0.00301	15.4
0.00318	15.3
0.00322	15.2
0.00337	15.1
0.00341	15.1
0.00367	14.9
0.00378	14.8
0.004	14.7
0.00407	14.7
0.00431	14.5
0.00436	14.5
0.0047	14.3
0.00471	14.3
0.005	14.2
0.00503	14.2
0.00512	14.1
0.00533	14.1
0.00558	14
0.0059	13.9
0.00602	13.8
0.00637	13.7
0.00644	13.7
0.00674	13.6
0.00682	13.6
0.00734	13.4
0.00755	13.4
0.008	13.3
0.00815	13.3
0.00863	13.2
0.00872	13.2
0.0094	13
0.00941	13
0.01	12.9
0.0101	12.9
0.0102	12.9
0.0107	12.8
0.0112	12.8
0.0118	12.7
0.012	12.7
0.0127	12.6
0.0129	12.6
0.0135	12.5
0.0136	12.5
0.0147	12.4
0.015	12.4
0.0151	12.4
0.016	12.3
0.0163	12.3
0.0169	12.2
0.0173	12.2
0.0187	12.1
0.0188	12.1
0.02	12.1
0.0202	12
0.0205	12
0.0214	12
0.0216	12
0.0232	11.9
0.0234	11.9
0.0253	11.8
0.0276	11.7
0.0298	11.7
0.0318	11.6
0.0337	11.6
0.0373	11.5
0.0403	11.4
0.0426	11.4
0.0464	11.3
0.05	11.3
0.0506	11.3
0.0551	11.2
0.0552	11.2
0.0594	11.2
0.0595	11.2
0.0634	11.1
0.0636	11.1
0.0671	11.1
0.0674	11.1
0.0741	11
0.0746	11
0.075	11
0.0799	11
0.0805	11
0.0845	11
0.0853	10.9
0.0919	10.9
0.0929	10.9
0.1	10.9
0.101	10.9
0.109	10.8
0.11	10.8
0.118	10.8
0.119	10.8
0.126	10.8
0.127	10.8
0.133	10.7
0.135	10.7
0.147	10.7
0.149	10.7
0.159	10.7
0.161	10.7
0.168	10.6
0.171	10.6
0.184	10.6
0.186	10.6
0.2	10.6
0.202	10.6
0.218	10.6
0.221	10.6
0.235	10.5
0.238	10.5
0.251	10.5
0.254	10.5
0.266	10.5
0.27	10.5
0.295	10.5
0.298	10.5
0.3	10.5
0.318	10.4
0.322	10.4
0.337	10.4
0.341	10.4
0.367	10.4
0.372	10.4
0.4	10.4
0.405	10.4
0.436	10.4
0.441	10.4
0.471	10.4
0.476	10.4
0.503	10.3
0.509	10.3
0.533	10.3
0.539	10.3
0.59	10.3
0.597	10.3
0.637	10.3
0.644	10.3
0.674	10.3
0.682	10.3
0.734	10.3
0.743	10.3
0.8	10.2
0.81	10.2
0.846	10.2
0.853	10.2
0.92	10.2
0.924	10.2
1	10.2
1.09	10.2
1.18	10.2
1.26	10.2
1.33	10.2
1.47	10.2
1.59	10.2
1.68	10.1
1.84	10.1
2	10.1
2.18	10.1
2.35	10.1
2.51	10.1
2.66	10.1
2.95	10.1
3	10.1
3.18	10.1
3.37	10.1
3.67	10.1
4	10.1
4.36	10.1
4.71	10
5.03	10
5.33	10
5.9	10
6.37	10
6.74	10
7.34	10
8	10
8.46	10
8.72	10
9.2	10
9.41	10
10	10
30	9.96
100	9.92
300	9.84
1000	9.69
2000	9.47
4000	9.07
6000	8.71
8000	8.4
10000	8.12
20000	7.05
40000	5.85
60000	5.18
80000	4.74
100000	4.42
120000	4.18
140000	3.98
160000	3.81
168000	3.76
170000	3.74
180000	3.67
190000	3.61
200000	3.55
250000	3.28
300000	3.06
350000	2.87
400000	2.7
410000	2.68
420000	2.69
422000	2.72
424000	2.76
425000	2.8
426000	2.85
427000	2.93
428000	3.06
429000	3.28
430000	3.7
430000	3.83
430000	3.98
431000	4.16
431000	4.37
431000	4.62
431000	4.92
431000	5.28
432000	5.72
432000	6.25
432000	6.88
432000	7.63
432000	8.49
433000	9.42
433000	10.4
433000	11.2
433000	11.7
433000	11.8
434000	11.4
434000	10.7
434000	9.78
434000	8.84
434000	7.96
435000	7.17
435000	6.51
435000	5.95
436000	4.27
437000	3.56
438000	3.21
439000	3.01
440000	2.89
442000	2.75
444000	2.68
446000	2.63
448000	2.6
450000	2.58
455000	2.54
460000	2.51
465000	2.49
470000	2.47
472000	2.47
474000	2.47
476000	2.47
478000	2.47
480000	2.47
482000	2.48
484000	2.51
486000	2.56
488000	2.68
489000	2.76
490000	2.84
491000	2.87
491000	2.88
491000	2.88
492000	2.87
492000	2.86
493000	2.79
494000	2.7
496000	2.56
498000	2.48
500000	2.43
502000	2.41
504000	2.39
506000	2.37
508000	2.35
510000	2.33
515000	2.3
520000	2.28
530000	2.23
540000	2.18
550000	2.13
560000	2.07
570000	2
580000	1.92
590000	1.83
600000	1.71
605000	1.65
610000	1.58
612000	1.55
614000	1.53
616000	1.52
618000	1.5
620000	1.5
622000	1.51
624000	1.53
625000	1.55
626000	1.57
628000	1.63
630000	1.72
635000	1.98
640000	2.24
642000	2.32
644000	2.38
645000	2.41
646000	2.44
648000	2.48
650000	2.5
652000	2.52
654000	2.53
655000	2.53
656000	2.53
658000	2.53
660000	2.52
670000	2.47
680000	2.39
690000	2.33
700000	2.27
710000	2.21
720000	2.16
740000	2.07
760000	1.99
780000	1.91
800000	1.84
820000	1.76
840000	1.69
860000	1.6
880000	1.52
900000	1.42
910000	1.37
920000	1.31
930000	1.24
940000	1.18
950000	1.1
960000	1.03
965000	1.01
970000	0.995
975000	1.01
980000	1.08
985000	1.23
990000	1.5
995000	1.9
1000000	2.35
1010000	2.68
1010000	2.82
1010000	2.82
1010000	2.81
1020000	2.79
1020000	2.75
1020000	2.7
1040000	2.24
1050000	2.15
1050000	2.07
1060000	2.01
1060000	1.95
1070000	1.91
1070000	1.87
1080000	1.84
1080000	1.83
1090000	1.83
1090000	1.86
1100000	1.93
1100000	2.07
1110000	2.38
1110000	3.01
1110000	3.38
1110000	3.76
1120000	4.04
1120000	4.1
1120000	4.08
1120000	4
1120000	3.86
1130000	2.89
1130000	2.24
1140000	1.9
1140000	1.71
1150000	1.6
1150000	1.53
1160000	1.48
1160000	1.44
1170000	1.42
1170000	1.4
1170000	1.4
1170000	1.4
1180000	1.4
1180000	1.41
1180000	1.44
1180000	1.48
1180000	1.56
1180000	1.79
1180000	1.88
1180000	2
1180000	2.17
1180000	2.4
1180000	2.72
1180000	3.12
1180000	3.55
1180000	3.86
1180000	3.84
1190000	3.51
1190000	3.07
1190000	2.67
1190000	2.35
1190000	2.13
1190000	1.96
1190000	1.84
1190000	1.75
1190000	1.69
1190000	1.64
1190000	1.6
1190000	1.57
1190000	1.54
1190000	1.52
1190000	1.5
1190000	1.49
1190000	1.45
1190000	1.43
1190000	1.42
1190000	1.43
1200000	1.45
1200000	1.48
1200000	1.53
1210000	1.79
1210000	2.11
1220000	1.84
1220000	1.59
1230000	1.48
1230000	1.44
1240000	1.42
1240000	1.41
1250000	1.42
1250000	1.42
1260000	1.43
1260000	1.44
1270000	1.46
1270000	1.48
1280000	1.49
1280000	1.51
1290000	1.54
1290000	1.56
1300000	1.59
1300000	1.62
1310000	1.65
1310000	1.7
1320000	1.75
1320000	1.81
1330000	1.91
1330000	2.05
1340000	2.28
1340000	2.68
1350000	3.32
1350000	3.77
1360000	3.37
1360000	2.81
1360000	2.65
1360000	2.53
1370000	2.44
1370000	2.37
1370000	2.33
1370000	2.3
1370000	2.29
1380000	2.28
1380000	2.28
1380000	2.29
1390000	2.35
1390000	2.44
1400000	2.54
1400000	2.65
1400000	2.68
1400000	2.7
1410000	2.71
1410000	2.71
1410000	2.69
1420000	2.62
1420000	2.51
1430000	2.4
1430000	2.3
1440000	2.22
1440000	2.16
1450000	2.11
1450000	2.08
1460000	2.05
1460000	2.02
1470000	2.01
1470000	1.99
1480000	1.98
1480000	1.97
1490000	1.96
1490000	1.95
1500000	1.95
1500000	1.94
1510000	1.94
1510000	1.93
1520000	1.93
1520000	1.93
1530000	1.93
1530000	1.92
1540000	1.92
1540000	1.92
1550000	1.93
1550000	1.93
1560000	1.94
1560000	1.95
1570000	1.97
1570000	2
1580000	2.06
1580000	2.16
1580000	2.23
1580000	2.31
1590000	2.43
1590000	2.58
1590000	2.78
1590000	3.04
1590000	3.34
1600000	3.48
1600000	3.61
1600000	3.73
1600000	3.64
1600000	3.4
1600000	3.12
1610000	2.99
1610000	2.86
1610000	2.65
1610000	2.49
1620000	2.24
1620000	2.11
1630000	2.03
1630000	1.98
1640000	1.95
1640000	1.92
1650000	1.91
1650000	1.89
1660000	1.88
1660000	1.87
1670000	1.87
1670000	1.86
1680000	1.86
1680000	1.86
1690000	1.85
1690000	1.85
1700000	1.85
1700000	1.86
1710000	1.86
1710000	1.86
1720000	1.87
1720000	1.88
1730000	1.9
1730000	1.92
1740000	1.94
1740000	1.98
1750000	2.02
1750000	2.08
1760000	2.16
1760000	2.26
1770000	2.39
1770000	2.56
1780000	2.74
1780000	2.9
1780000	2.94
1780000	2.96
1790000	2.97
1790000	2.96
1790000	2.92
1800000	2.78
1800000	2.59
1810000	2.42
1810000	2.27
1820000	2.15
1820000	2.06
1830000	1.99
1830000	1.93
1840000	1.88
1840000	1.85
1850000	1.82
1850000	1.79
1860000	1.77
1860000	1.75
1870000	1.73
1870000	1.72
1880000	1.71
1880000	1.7
1890000	1.69
1890000	1.68
1900000	1.67
1900000	1.66
1910000	1.65
1920000	1.63
1930000	1.62
1940000	1.61
1950000	1.6
1960000	1.59
1970000	1.59
1980000	1.58
1990000	1.57
2000000	1.56
2010000	1.55
2020000	1.55
2030000	1.54
2040000	1.54
2050000	1.53
2060000	1.52
2070000	1.52
2080000	1.52
2090000	1.51
2100000	1.51
2110000	1.51
2120000	1.5
2130000	1.5
2140000	1.51
2150000	1.51
2160000	1.52
2170000	1.54
2180000	1.57
2190000	1.61
2200000	1.68
2200000	1.69
2200000	1.71
2210000	1.73
2210000	1.74
2210000	1.76
2210000	1.77
2210000	1.79
2220000	1.8
2220000	1.81
2220000	1.82
2220000	1.83
2220000	1.83
2230000	1.83
2230000	1.83
2230000	1.83
2230000	1.82
2230000	1.82
2240000	1.81
2240000	1.8
2240000	1.78
2240000	1.77
2240000	1.76
2250000	1.75
2250000	1.73
2250000	1.72
2260000	1.66
2270000	1.61
2280000	1.58
2290000	1.55
2300000	1.53
2310000	1.51
2320000	1.5
2330000	1.49
2340000	1.48
2350000	1.47
2360000	1.46
2370000	1.46
2380000	1.45
2390000	1.45
2400000	1.45
2420000	1.43
2440000	1.42
2450000	1.42
2460000	1.42
2480000	1.43
2480000	1.61
2480000	1.43
2480000	1.43
2480000	1.43
2490000	1.42
2490000	1.42
2500000	1.43
2500000	1.44
2510000	1.46
2510000	1.48
2510000	1.49
2510000	1.51
2510000	1.53
2510000	1.57
2510000	1.61
2510000	1.66
2510000	1.72
2510000	1.78
2510000	1.8
2510000	1.78
2510000	1.73
2510000	1.67
2510000	1.61
2510000	1.57
2510000	1.53
2510000	1.51
2510000	1.49
2520000	1.48
2520000	1.43
2530000	1.41
2530000	1.41
2540000	1.4
2560000	1.4
2580000	1.4
2600000	1.39
2620000	1.4
2630000	1.42
2640000	1.44
2650000	1.43
2660000	1.39
2670000	1.36
2680000	1.36
2690000	1.37
2700000	1.41
2700000	1.47
2700000	1.52
2700000	1.56
2710000	1.6
2710000	1.61
2710000	1.6
2710000	1.56
2710000	1.5
2720000	1.46
2720000	1.42
2720000	1.38
2730000	1.33
2730000	1.3
2740000	1.27
2740000	1.26
2750000	1.24
2750000	1.23
2760000	1.23
2760000	1.24
2770000	1.27
2780000	1.31
2790000	1.35
2800000	1.39
2820000	1.42
2840000	1.44
2860000	1.45
2880000	1.46
2890000	1.5
2890000	1.58
2890000	1.58
2890000	1.54
2900000	1.5
2900000	1.47
2900000	1.45
2900000	1.44
2900000	1.43
2910000	1.42
2910000	1.4
2910000	1.41
2910000	1.42
2910000	1.46
2920000	1.48
2920000	1.49
2920000	1.5
2930000	1.51
2930000	1.53
2940000	1.55
2940000	1.59
2940000	1.62
2940000	1.65
2950000	1.67
2950000	1.7
2950000	1.76
2950000	1.86
2950000	1.99
2950000	2.16
2960000	2.26
2960000	2.33
2960000	2.38
2960000	2.39
2960000	2.35
2960000	2.28
2960000	2.19
2960000	2.1
2960000	1.94
2970000	1.83
2970000	1.75
2970000	1.7
2980000	1.62
2980000	1.59
2990000	1.58
2990000	1.57
3000000	1.58
3020000	1.58
3040000	1.6
3050000	1.61
3060000	1.63
3070000	1.67
3080000	1.7
3080000	1.73
3090000	1.76
3090000	1.75
3100000	1.73
3100000	1.7
3110000	1.67
3110000	1.65
3120000	1.63
3130000	1.62
3140000	1.62
3150000	1.62
3160000	1.65
3170000	1.7
3180000	1.76
3190000	1.84
3200000	1.87
3200000	1.89
3210000	1.89
3220000	1.84
3230000	1.76
3240000	1.7
3250000	1.65
3260000	1.61
3280000	1.57
3300000	1.55
3320000	1.54
3340000	1.53
3360000	1.53
3380000	1.54
3400000	1.53
3420000	1.52
3440000	1.51
3460000	1.52
3480000	1.57
3490000	1.6
3490000	1.66
3500000	1.75
3500000	1.9
3500000	1.98
3500000	2.06
3510000	2.14
3510000	2.2
3510000	2.22
3510000	2.2
3510000	2.14
3520000	2.06
3520000	1.98
3520000	1.9
3520000	1.86
3520000	1.83
3520000	1.79
3520000	1.78
3530000	1.78
3530000	1.78
3530000	1.78
3540000	1.79
3550000	1.81
3550000	1.83
3550000	1.84
3560000	1.87
3560000	1.9
3560000	1.94
3560000	2
3560000	2.08
3570000	2.16
3570000	2.21
3570000	2.21
3570000	2.15
3570000	2.07
3580000	1.99
3580000	1.92
3580000	1.9
3580000	1.88
3590000	1.8
3590000	1.76
3600000	1.74
3600000	1.73
3610000	1.7
3620000	1.69
3630000	1.67
3640000	1.67
3650000	1.66
3660000	1.66
3670000	1.66
3680000	1.66
3690000	1.66
3700000	1.67
3710000	1.67
3720000	1.68
3730000	1.68
3740000	1.69
3750000	1.7
3800000	1.74
3820000	1.76
3830000	1.76
3840000	1.78
3850000	1.79
3860000	1.81
3880000	1.82
3880000	1.83
3900000	1.86
3920000	1.89
3940000	1.91
3950000	1.91
3960000	1.92
3980000	1.93
4000000	1.95
4020000	2
4040000	2.07
4050000	2.11
4060000	2.12
4070000	2.11
4080000	2.09
4090000	2.07
4100000	2.07
4110000	2.08
4120000	2.12
4130000	2.16
4140000	2.2
4150000	2.24
4160000	2.27
4170000	2.31
4180000	2.34
4190000	2.34
4200000	2.31
4220000	2.24
4230000	2.2
4240000	2.16
4250000	2.12
4260000	2.08
4280000	2
4300000	1.92
4300000	1.91
4350000	1.79
4400000	1.69
4420000	1.66
4440000	1.63
4450000	1.62
4460000	1.62
4480000	1.63
4500000	1.67
4510000	1.68
4520000	1.66
4530000	1.64
4530000	1.61
4540000	1.57
4540000	1.56
4550000	1.58
4550000	1.6
4560000	1.65
4570000	1.7
4580000	1.75
4590000	1.78
4600000	1.78
4610000	1.75
4620000	1.7
4630000	1.63
4640000	1.56
4650000	1.49
4660000	1.43
4680000	1.33
4700000	1.26
4720000	1.2
4740000	1.17
4740000	1.16
4750000	1.13
4760000	1.11
4780000	1.08
4800000	1.05
4820000	1.03
4840000	1.02
4850000	1.02
4860000	1.02
4880000	1.02
4900000	1.03
4920000	1.04
4930000	1.06
4940000	1.06
4950000	1.07
4960000	1.09
4980000	1.12
5000000	1.15
5020000	1.19
5040000	1.24
5050000	1.26
5060000	1.28
5080000	1.33
5100000	1.37
5120000	1.42
5140000	1.46
5150000	1.47
5160000	1.48
5180000	1.5
5200000	1.51
5220000	1.52
5240000	1.52
5250000	1.52
5260000	1.52
5270000	1.52
5280000	1.52
5300000	1.51
5320000	1.5
5340000	1.49
5350000	1.49
5360000	1.49
5380000	1.48
5400000	1.47
5420000	1.46
5440000	1.46
5450000	1.45
5460000	1.45
5470000	1.45
5480000	1.46
5500000	1.46
5510000	1.47
5520000	1.47
5530000	1.49
5540000	1.5
5550000	1.52
5550000	1.53
5560000	1.54
5570000	1.55
5580000	1.55
5590000	1.53
5600000	1.5
5620000	1.46
5640000	1.43
5650000	1.42
5660000	1.41
5680000	1.4
5700000	1.39
5710000	1.38
5720000	1.37
5740000	1.35
5750000	1.34
5760000	1.33
5780000	1.32
5800000	1.31
5820000	1.3
5840000	1.31
5850000	1.31
5860000	1.31
5860000	1.31
5880000	1.32
5900000	1.34
5910000	1.35
5920000	1.36
5930000	1.38
5940000	1.39
5950000	1.4
5960000	1.41
5970000	1.41
5980000	1.4
5990000	1.39
6000000	1.37
6010000	1.36
6020000	1.35
6030000	1.35
6040000	1.36
6050000	1.37
6060000	1.38
6070000	1.39
6080000	1.4
6090000	1.42
6100000	1.44
6100000	1.44
6120000	1.47
6140000	1.5
6150000	1.51
6160000	1.53
6180000	1.55
6200000	1.56
6220000	1.57
6240000	1.54
6250000	1.51
6250000	1.5
6260000	1.48
6280000	1.42
6300000	1.36
6320000	1.32
6340000	1.3
6350000	1.29
6360000	1.28
6380000	1.27
6390000	1.27
6400000	1.27
6450000	1.32
6500000	1.37
6520000	1.38
6540000	1.39
6540000	1.39
6550000	1.39
6560000	1.38
6580000	1.36
6600000	1.33
6650000	1.28
6650000	1.27
6700000	1.23
6730000	1.2
6750000	1.19
6800000	1.17
6850000	1.17
6850000	1.17
6900000	1.18
6910000	1.18
6950000	1.2
7000000	1.23
7020000	1.24
7040000	1.26
7050000	1.27
7060000	1.28
7080000	1.3
7100000	1.32
7120000	1.35
7140000	1.37
7150000	1.39
7160000	1.4
7180000	1.43
7200000	1.45
7200000	1.45
7220000	1.48
7240000	1.51
7250000	1.52
7260000	1.54
7280000	1.57
7290000	1.59
7300000	1.6
7310000	1.61
7320000	1.6
7340000	1.56
7350000	1.55
7360000	1.56
7380000	1.61
7390000	1.63
7400000	1.65
7400000	1.65
7410000	1.67
7420000	1.67
7440000	1.66
7450000	1.65
7450000	1.64
7460000	1.63
7480000	1.57
7500000	1.52
7540000	1.45
7550000	1.44
7600000	1.41
7650000	1.4
7700000	1.41
7720000	1.42
7740000	1.43
7750000	1.44
7760000	1.46
7780000	1.48
7800000	1.51
7820000	1.53
7840000	1.56
7850000	1.58
7860000	1.6
7880000	1.64
7900000	1.65
7920000	1.59
7940000	1.54
7950000	1.51
7960000	1.49
7980000	1.43
7990000	1.41
8000000	1.39
8050000	1.34
8100000	1.31
8150000	1.29
8200000	1.27
8250000	1.25
8300000	1.23
8350000	1.21
8400000	1.22
8450000	1.24
8500000	1.25
8540000	1.25
8550000	1.25
8600000	1.26
8640000	1.28
8650000	1.28
8700000	1.29
8720000	1.29
8750000	1.28
8800000	1.28
8850000	1.27
8900000	1.26
8950000	1.26
9000000	1.26
9020000	1.26
9050000	1.27
9060000	1.27
9100000	1.27
9100000	1.27
9150000	1.27
9200000	1.27
9250000	1.26
9300000	1.26
9350000	1.27
9380000	1.27
9380000	1.27
9400000	1.27
9460000	1.27
9500000	1.27
9600000	1.29
9650000	1.3
9660000	1.3
9700000	1.31
9730000	1.32
9800000	1.33
9840000	1.33
9900000	1.35
9920000	1.35
9920000	1.35
10000000	1.37
10000000	1.37
10100000	1.4
10200000	1.42
10300000	1.43
10300000	1.44
10400000	1.44
10400000	1.43
10500000	1.42
10500000	1.42
10500000	1.42
10500000	1.4
10600000	1.41
10600000	1.44
10700000	1.46
10700000	1.46
10800000	1.45
10800000	1.43
10900000	1.38
11000000	1.35
11000000	1.35
11000000	1.35
11100000	1.33
11200000	1.34
11300000	1.36
11300000	1.36
11400000	1.38
11500000	1.39
11500000	1.4
11500000	1.4
11600000	1.42
11700000	1.44
11800000	1.46
11900000	1.48
12000000	1.5
12100000	1.51
12100000	1.51
12100000	1.52
12200000	1.54
12400000	1.56
12500000	1.57
12600000	1.57
12600000	1.57
12600000	1.57
12700000	1.58
12800000	1.58
12900000	1.58
13000000	1.57
13100000	1.57
13100000	1.57
13200000	1.57
13300000	1.56
13400000	1.56
13500000	1.56
13600000	1.56
13700000	1.56
13700000	1.56
13700000	1.56
13800000	1.57
13900000	1.57
14000000	1.57
14200000	1.57
14200000	1.57
14200000	1.57
14300000	1.57
14400000	1.58
14500000	1.58
14600000	1.58
14700000	1.58
14700000	1.58
14800000	1.58
15000000	1.59
15300000	1.59
15300000	1.59
15300000	1.59
15400000	1.59
15500000	1.59
15600000	1.59
15800000	1.59
15800000	1.59
15900000	1.59
16000000	1.59
16100000	1.58
16200000	1.58
16300000	1.57
16300000	1.57
16400000	1.57
16500000	1.57
16600000	1.58
16900000	1.58
16900000	1.58
16900000	1.58
17000000	1.58
17200000	1.57
17200000	1.57
17400000	1.56
17400000	1.56
17500000	1.56
17700000	1.56
18000000	1.56
18000000	1.56
18000000	1.56
18200000	1.56
18200000	1.56
18500000	1.56
18500000	1.56
18500000	1.56
18600000	1.56
18800000	1.55
19000000	1.55
19000000	1.55
19000000	1.55
19100000	1.55
19300000	1.55
19300000	1.55
19500000	1.55
19600000	1.55
19600000	1.55
19600000	1.55
19800000	1.55
20000000	1.55
20000000	1.55
21000000	1.51
21700000	1.49
22000000	1.48
23000000	1.47
24000000	1.46
24500000	1.45
25000000	1.45
26000000	1.45
27000000	1.44
28000000	1.42
29000000	1.41
30000000	1.39
31000000	1.38
31100000	1.38
32000000	1.36
32800000	1.35
33000000	1.35
34000000	1.33
35000000	1.32
35200000	1.32
36000000	1.31
37000000	1.29
38000000	1.28
39000000	1.27
39600000	1.26
40000000	1.25
41000000	1.23
42000000	1.21
43000000	1.19
44000000	1.17
45000000	1.16
46000000	1.14
47000000	1.12
48000000	1.1
49000000	1.08
50000000	1.07
51000000	1.05
52000000	1.04
53000000	1.02
54000000	1.01
55000000	0.994
56000000	0.98
57000000	0.966
58000000	0.952
59000000	0.938
60000000	0.924
61000000	0.91
62000000	0.895
63000000	0.88
64000000	0.866
65000000	0.852
66000000	0.838
67000000	0.824
68000000	0.812
69000000	0.799
70000000	0.788
71000000	0.777
72000000	0.767
73000000	0.757
74000000	0.747
75000000	0.738
76000000	0.729
77000000	0.72
78000000	0.711
79000000	0.702
80000000	0.693
81000000	0.684
82000000	0.675
83000000	0.667
84000000	0.658
85000000	0.649
86000000	0.641
87000000	0.633
88000000	0.625
89000000	0.618
90000000	0.611
91000000	0.604
92000000	0.598
93000000	0.591
94000000	0.585
95000000	0.579
96000000	0.573
97000000	0.567
98000000	0.561
99000000	0.556
100000000	0.55
102000000	0.539
104000000	0.529
106000000	0.518
108000000	0.508
110000000	0.499
112000000	0.49
114000000	0.48
116000000	0.471
118000000	0.462
120000000	0.454
122000000	0.446
124000000	0.44
126000000	0.433
128000000	0.427
130000000	0.422
132000000	0.417
134000000	0.412
136000000	0.408
138000000	0.404
140000000	0.399
142000000	0.394
144000000	0.39
146000000	0.386
148000000	0.381
150000000	0.377

## Sheet: oxygen_crosssections
eV	barns
1e-05	3.85
1.09e-05	3.85
1.19e-05	3.85
1.29e-05	3.85
1.39e-05	3.85
1.48e-05	3.85
1.58e-05	3.85
1.67e-05	3.85
1.77e-05	3.85
1.96e-05	3.85
2.16e-05	3.85
2.35e-05	3.85
2.55e-05	3.85
2.73e-05	3.85
2.93e-05	3.85
3.12e-05	3.85
3.32e-05	3.85
3.5e-05	3.85
3.69e-05	3.85
3.89e-05	3.85
4.09e-05	3.85
4.47e-05	3.85
4.87e-05	3.85
5.24e-05	3.85
5.64e-05	3.85
6.02e-05	3.85
6.41e-05	3.85
6.79e-05	3.85
7.19e-05	3.85
7.93e-05	3.85
8.73e-05	3.85
9.48e-05	3.85
0.000103	3.85
0.00011	3.85
0.000118	3.85
0.000126	3.85
0.000134	3.85
0.000149	3.85
0.000165	3.85
0.00018	3.85
0.000196	3.85
0.000211	3.85
0.000227	3.85
0.000242	3.85
0.000258	3.85
0.000272	3.85
0.000287	3.85
0.000319	3.85
0.000349	3.85
0.000381	3.85
0.000411	3.85
0.000443	3.85
0.000473	3.85
0.000505	3.85
0.000564	3.85
0.000596	3.85
0.000629	3.85
0.000688	3.85
0.000753	3.85
0.000812	3.85
0.000876	3.85
0.000936	3.85
0.001	3.85
0.00109	3.85
0.00119	3.85
0.00128	3.85
0.00138	3.85
0.00147	3.85
0.00157	3.85
0.00176	3.85
0.00194	3.85
0.00214	3.85
0.00232	3.85
0.00252	3.85
0.0027	3.85
0.00308	3.85
0.00328	3.85
0.00364	3.85
0.00404	3.85
0.0044	3.85
0.0048	3.85
0.00556	3.85
0.00632	3.85
0.0078	3.85
0.00933	3.85
0.0116	3.85
0.0132	3.85
0.0162	3.85
0.0192	3.85
0.0237	3.85
0.0253	3.85
0.0276	3.85
0.0347	3.85
0.0394	3.85
0.0485	3.85
0.0579	3.85
0.0722	3.85
0.1	3.85
0.1	3.85
0.119	3.85
0.147	3.85
0.166	3.85
0.213	3.85
0.25	3.85
0.306	3.85
0.436	3.85
0.511	3.85
0.625	3.85
0.747	3.85
0.928	3.85
1	3.85
1.05	3.85
1.36	3.85
1.6	3.85
1.96	3.85
2.2	3.85
2.81	3.85
3.79	3.85
4.53	3.85
5	3.85
5.98	3.85
6.95	3.85
8.43	3.85
10	3.85
10.4	3.85
12.3	3.85
14.3	3.85
18.1	3.85
20	3.85
20.1	3.85
21.8	3.85
28	3.85
31.6	3.85
31.9	3.85
39.7	3.85
42.6	3.85
47.5	3.85
50	3.85
63.1	3.85
63.4	3.85
70.7	3.85
78.7	3.85
84.2	3.85
94.3	3.85
100	3.85
105	3.85
110	3.85
126	3.85
126	3.85
141	3.85
147	3.85
157	3.85
167	3.85
188	3.85
188	3.85
200	3.85
209	3.85
219	3.85
230	3.85
250	3.85
251	3.85
271	3.85
292	3.85
313	3.85
313	3.85
316	3.85
334	3.85
354	3.85
375	3.85
375	3.85
396	3.85
398	3.85
417	3.85
438	3.85
458	3.85
479	3.85
500	3.85
500	3.85
625	3.85
707	3.85
750	3.85
875	3.85
1000	3.85
1250	3.85
1410	3.85
1500	3.85
2000	3.85
2430	3.85
2500	3.85
3000	3.85
3160	3.85
3860	3.84
4000	3.84
5000	3.84
5290	3.84
6250	3.84
6720	3.84
7070	3.84
7500	3.84
8150	3.83
8750	3.83
9580	3.83
10000	3.83
11000	3.83
12400	3.82
12500	3.82
13900	3.82
14100	3.82
15000	3.82
15300	3.82
16700	3.82
18200	3.81
19600	3.81
20000	3.81
21000	3.81
22400	3.8
23900	3.8
25000	3.8
25300	3.8
26700	3.79
28200	3.79
29600	3.79
30000	3.79
31000	3.78
32400	3.78
33900	3.78
35300	3.78
36700	3.77
38200	3.77
39600	3.77
40000	3.77
41000	3.76
42400	3.76
43900	3.76
45300	3.75
46700	3.75
48200	3.75
49600	3.75
50000	3.74
51000	3.74
52500	3.74
53900	3.74
55300	3.73
56700	3.73
58200	3.73
59600	3.72
61000	3.72
62500	3.72
62500	3.72
63900	3.72
65300	3.71
66700	3.71
68200	3.71
69600	3.7
71000	3.7
72500	3.7
73900	3.7
75000	3.69
75000	3.69
75300	3.69
76700	3.69
78200	3.69
79600	3.68
81000	3.68
82500	3.68
83900	3.68
85300	3.67
86800	3.67
87500	3.67
88200	3.67
89600	3.66
91000	3.66
92500	3.66
93900	3.66
95300	3.65
96800	3.65
98200	3.65
99600	3.64
100000	3.64
101000	3.64
102000	3.64
104000	3.64
105000	3.63
107000	3.63
108000	3.63
110000	3.63
111000	3.62
112000	3.62
114000	3.62
115000	3.61
117000	3.61
118000	3.61
120000	3.61
121000	3.6
122000	3.6
124000	3.6
125000	3.6
125000	3.6
127000	3.59
128000	3.59
130000	3.59
131000	3.59
132000	3.58
134000	3.58
135000	3.58
137000	3.58
138000	3.57
140000	3.57
141000	3.57
142000	3.57
144000	3.56
145000	3.56
147000	3.56
148000	3.56
150000	3.55
150000	3.55
151000	3.55
152000	3.55
154000	3.55
155000	3.54
157000	3.54
158000	3.54
160000	3.54
161000	3.53
163000	3.53
164000	3.53
165000	3.53
167000	3.53
168000	3.52
170000	3.52
171000	3.52
173000	3.52
174000	3.51
175000	3.51
175000	3.51
177000	3.51
178000	3.51
180000	3.51
181000	3.5
183000	3.5
184000	3.5
185000	3.5
187000	3.5
188000	3.49
190000	3.49
191000	3.49
193000	3.49
194000	3.49
195000	3.48
197000	3.48
198000	3.48
200000	3.48
200000	3.48
201000	3.48
203000	3.47
204000	3.47
205000	3.47
207000	3.47
208000	3.47
210000	3.47
211000	3.46
213000	3.46
214000	3.46
215000	3.46
217000	3.46
218000	3.46
220000	3.45
220000	3.45
221000	3.45
223000	3.45
224000	3.45
225000	3.45
227000	3.45
228000	3.45
230000	3.45
231000	3.45
233000	3.44
234000	3.44
235000	3.44
237000	3.44
238000	3.44
240000	3.44
240000	3.44
241000	3.44
243000	3.44
244000	3.44
245000	3.44
247000	3.44
248000	3.44
250000	3.43
251000	3.43
253000	3.43
254000	3.43
255000	3.43
257000	3.43
258000	3.43
260000	3.43
260000	3.43
261000	3.43
263000	3.43
264000	3.43
265000	3.43
267000	3.43
268000	3.43
270000	3.44
271000	3.44
273000	3.44
274000	3.44
275000	3.44
277000	3.44
278000	3.44
280000	3.44
280000	3.44
281000	3.44
283000	3.44
284000	3.45
285000	3.45
287000	3.45
288000	3.45
290000	3.46
291000	3.46
293000	3.46
294000	3.46
295000	3.47
297000	3.47
298000	3.47
300000	3.47
300000	3.47
301000	3.48
303000	3.48
304000	3.49
305000	3.49
307000	3.49
308000	3.5
310000	3.5
310000	3.5
311000	3.51
313000	3.52
314000	3.52
315000	3.53
317000	3.53
318000	3.54
320000	3.55
320000	3.55
321000	3.56
323000	3.57
324000	3.57
325000	3.58
327000	3.59
328000	3.6
330000	3.61
330000	3.61
331000	3.62
333000	3.64
334000	3.65
335000	3.66
337000	3.68
338000	3.69
340000	3.7
340000	3.71
341000	3.72
343000	3.74
344000	3.76
345000	3.78
347000	3.8
348000	3.82
350000	3.84
350000	3.84
351000	3.86
353000	3.89
354000	3.92
355000	3.95
357000	3.97
358000	4
360000	4.03
360000	4.04
361000	4.07
363000	4.11
364000	4.15
365000	4.2
367000	4.24
368000	4.28
370000	4.32
370000	4.33
371000	4.38
373000	4.45
374000	4.51
375000	4.58
377000	4.65
378000	4.71
380000	4.78
380000	4.79
381000	4.88
383000	4.98
384000	5.09
385000	5.19
387000	5.3
388000	5.41
390000	5.51
390000	5.53
391000	5.68
393000	5.86
394000	6.04
395000	6.22
397000	6.4
398000	6.58
400000	6.76
400000	6.79
401000	7.02
403000	7.29
404000	7.56
405000	7.74
405000	7.85
407000	8.21
408000	8.56
410000	8.92
410000	8.98
411000	9.35
413000	9.81
414000	10.3
415000	10.6
415000	10.7
417000	11.3
418000	11.8
420000	12.4
420000	12.5
421000	13
423000	13.5
424000	14.1
425000	14.5
425000	14.6
427000	15.1
428000	15.5
430000	16
430000	16.1
431000	16.2
433000	16.3
434000	16.5
435000	16.6
435000	16.5
437000	16.3
438000	16
440000	15.8
440000	15.8
441000	15.4
443000	14.9
444000	14.4
445000	14.1
445000	13.9
447000	13.4
448000	12.8
450000	12.3
450000	12.2
451000	11.8
453000	11.3
454000	10.8
455000	10.5
455000	10.3
457000	9.92
458000	9.51
460000	9.11
460000	9.04
461000	8.77
463000	8.45
464000	8.12
465000	7.91
465000	7.83
467000	7.57
468000	7.32
470000	7.07
470000	7.03
471000	6.87
473000	6.67
474000	6.48
475000	6.35
475000	6.29
477000	6.14
478000	5.99
480000	5.83
480000	5.81
481000	5.71
483000	5.58
484000	5.46
485000	5.38
485000	5.35
487000	5.25
488000	5.15
490000	5.06
490000	5.04
491000	4.97
493000	4.89
494000	4.81
495000	4.76
496000	4.74
497000	4.67
498000	4.61
500000	4.53
510000	4.18
520000	3.92
530000	3.73
540000	3.58
550000	3.46
560000	3.37
570000	3.29
580000	3.22
590000	3.16
600000	3.11
620000	3.02
640000	2.95
660000	2.9
680000	2.85
700000	2.81
720000	2.77
740000	2.75
760000	2.73
780000	2.72
800000	2.72
820000	2.74
840000	2.79
860000	2.87
880000	3.02
900000	3.26
910000	3.45
920000	3.7
930000	4.03
940000	4.46
950000	5.02
960000	5.73
970000	6.51
980000	7.36
990000	7.97
1000000	8.15
1010000	7.87
1020000	7.27
1030000	6.55
1040000	5.87
1050000	5.27
1060000	4.78
1070000	4.38
1080000	4.06
1090000	3.8
1100000	3.59
1110000	3.41
1120000	3.27
1130000	3.15
1140000	3.04
1150000	2.95
1160000	2.88
1170000	2.82
1180000	2.76
1190000	2.72
1200000	2.69
1210000	2.67
1220000	2.66
1230000	2.67
1240000	2.7
1250000	2.77
1260000	2.9
1270000	3.14
1280000	3.57
1290000	3.91
1290000	4.37
1300000	4.95
1300000	5.63
1310000	6.29
1310000	6.7
1320000	6.68
1320000	6.27
1330000	5.66
1330000	5.04
1340000	4.07
1350000	3.47
1360000	3.09
1370000	2.84
1380000	2.67
1390000	2.55
1400000	2.46
1450000	2.19
1500000	2.06
1550000	1.96
1600000	1.89
1620000	1.88
1630000	1.9
1640000	2.07
1640000	2.19
1640000	2.28
1640000	2.42
1650000	2.63
1650000	2.96
1650000	3.52
1650000	4.5
1650000	5.25
1650000	6.21
1650000	7.34
1650000	8.39
1650000	8.93
1650000	8.65
1650000	7.72
1650000	6.58
1650000	4.73
1650000	3.65
1660000	3.04
1660000	2.67
1660000	2.45
1660000	2.29
1660000	2.19
1660000	2.11
1670000	1.93
1670000	1.86
1680000	1.83
1680000	1.8
1680000	1.8
1680000	1.79
1690000	1.79
1690000	1.81
1690000	1.85
1690000	1.91
1690000	1.96
1690000	1.98
1690000	1.96
1690000	1.9
1690000	1.79
1700000	1.77
1700000	1.76
1700000	1.76
1700000	1.76
1720000	1.72
1740000	1.69
1760000	1.66
1780000	1.62
1800000	1.58
1820000	1.57
1820000	1.61
1820000	1.68
1830000	1.85
1830000	2.24
1830000	3.1
1830000	3.75
1830000	4.39
1830000	4.74
1830000	4.66
1840000	4.3
1840000	3.87
1840000	3.49
1840000	3.18
1840000	2.93
1840000	2.75
1840000	2.48
1840000	2.31
1850000	2.2
1850000	2.12
1850000	2.06
1850000	2.01
1850000	1.98
1860000	1.95
1860000	1.94
1860000	1.92
1870000	1.91
1870000	1.92
1880000	1.95
1880000	2.03
1890000	2.16
1890000	2.38
1900000	2.71
1900000	3.07
1910000	3.18
1910000	2.96
1920000	2.62
1920000	2.35
1930000	2.15
1930000	2.02
1940000	1.92
1940000	1.85
1950000	1.76
1960000	1.7
1970000	1.66
1980000	1.63
1990000	1.6
2000000	1.58
2050000	1.5
2100000	1.42
2150000	1.34
2200000	1.22
2220000	1.15
2240000	1.06
2260000	0.942
2280000	0.777
2300000	0.563
2310000	0.504
2310000	0.443
2320000	0.382
2320000	0.323
2320000	0.312
2320000	0.3
2320000	0.289
2320000	0.278
2330000	0.268
2330000	0.257
2330000	0.247
2330000	0.237
2330000	0.227
2330000	0.218
2330000	0.209
2330000	0.2
2330000	0.191
2330000	0.183
2340000	0.175
2340000	0.168
2340000	0.161
2340000	0.155
2340000	0.148
2340000	0.143
2340000	0.137
2340000	0.133
2340000	0.128
2340000	0.125
2350000	0.121
2350000	0.118
2350000	0.116
2350000	0.114
2350000	0.113
2350000	0.112
2350000	0.111
2350000	0.111
2350000	0.112
2350000	0.113
2350000	0.113
2360000	0.115
2360000	0.115
2360000	0.115
2360000	0.115
2360000	0.119
2360000	0.122
2360000	0.126
2360000	0.129
2360000	0.134
2360000	0.138
2360000	0.144
2360000	0.149
2370000	0.155
2370000	0.161
2370000	0.168
2370000	0.175
2370000	0.189
2380000	0.231
2380000	0.278
2390000	0.379
2400000	0.481
2410000	0.576
2420000	0.66
2430000	0.732
2440000	0.794
2450000	0.846
2460000	0.889
2470000	0.925
2480000	0.954
2490000	0.979
2500000	1
2520000	1.03
2540000	1.05
2560000	1.07
2580000	1.08
2600000	1.09
2650000	1.09
2700000	1.09
2750000	1.09
2800000	1.09
2850000	1.1
2860000	1.1
2870000	1.11
2880000	1.13
2880000	1.14
2880000	1.16
2890000	1.2
2890000	1.24
2890000	1.39
2890000	1.46
2890000	1.57
2890000	1.66
2890000	1.77
2890000	1.92
2890000	2.13
2890000	2.42
2890000	2.77
2890000	3
2890000	2.74
2890000	2.1
2890000	1.56
2890000	1.26
2890000	1.11
2890000	1.03
2890000	0.992
2890000	0.967
2890000	0.977
2890000	0.999
2890000	1.03
2890000	1.06
2900000	1.07
2900000	1.08
2900000	1.09
2950000	1.14
3000000	1.21
3010000	1.23
3010000	1.24
3010000	1.25
3010000	1.26
3010000	1.26
3010000	1.27
3010000	1.28
3010000	1.29
3010000	1.31
3010000	1.33
3010000	1.38
3010000	1.48
3010000	1.78
3010000	3.06
3010000	1.31
3010000	1.13
3010000	1.13
3010000	1.14
3010000	1.15
3010000	1.16
3010000	1.17
3010000	1.17
3010000	1.18
3010000	1.18
3010000	1.19
3010000	1.19
3010000	1.19
3010000	1.2
3010000	1.21
3020000	1.22
3020000	1.24
3040000	1.29
3050000	1.32
3060000	1.35
3080000	1.43
3100000	1.52
3120000	1.64
3140000	1.79
3160000	1.96
3170000	2.06
3180000	2.16
3190000	2.27
3200000	2.39
3200000	2.4
3200000	2.41
3200000	2.43
3200000	2.45
3210000	2.47
3210000	2.49
3210000	2.53
3210000	2.58
3210000	2.69
3210000	2.96
3210000	3.28
3210000	3.94
3210000	4.13
3210000	4.34
3210000	4.56
3210000	4.78
3210000	4.99
3210000	5.14
3210000	5.23
3210000	5.24
3210000	5.16
3210000	5.01
3210000	4.58
3210000	4.14
3210000	3.78
3210000	3.49
3210000	3.29
3210000	3.13
3210000	3.02
3210000	2.93
3210000	2.86
3210000	2.81
3210000	2.77
3210000	2.74
3210000	2.72
3210000	2.7
3220000	2.68
3220000	2.63
3220000	2.61
3220000	2.6
3220000	2.6
3220000	2.61
3220000	2.62
3220000	2.64
3230000	2.66
3230000	2.68
3230000	2.7
3240000	2.74
3240000	2.79
3250000	2.84
3250000	2.88
3260000	2.92
3260000	2.96
3270000	3
3270000	3.03
3280000	3.06
3280000	3.08
3290000	3.11
3290000	3.13
3300000	3.14
3300000	3.16
3310000	3.17
3310000	3.18
3310000	3.18
3310000	3.18
3320000	3.19
3320000	3.19
3320000	3.19
3320000	3.19
3320000	3.19
3330000	3.19
3330000	3.19
3330000	3.19
3330000	3.19
3330000	3.19
3340000	3.19
3340000	3.19
3340000	3.19
3350000	3.18
3350000	3.17
3360000	3.17
3360000	3.16
3370000	3.14
3380000	3.12
3390000	3.1
3400000	3.09
3400000	3.09
3410000	3.08
3420000	3.06
3430000	3.05
3440000	3.05
3440000	3.06
3440000	3.07
3440000	3.07
3440000	3.09
3440000	3.14
3440000	3.98
3440000	4.04
3440000	3.6
3440000	3.73
3440000	4.22
3440000	5.28
3440000	5.48
3440000	5.61
3440000	5.64
3440000	5.56
3440000	5.38
3440000	4.24
3440000	3.64
3440000	3.39
3440000	3.26
3440000	3.19
3450000	3.15
3450000	3.06
3460000	3.04
3460000	3.03
3470000	3.03
3470000	3.02
3480000	3.02
3480000	3.02
3490000	3.01
3500000	3.01
3510000	3.01
3520000	3.02
3530000	3.02
3540000	3.03
3550000	3.04
3560000	3.04
3570000	3.05
3580000	3.06
3590000	3.07
3600000	3.07
3610000	3.08
3620000	3.08
3630000	3.08
3640000	3.08
3640000	3.08
3640000	3.08
3650000	3.08
3650000	3.08
3650000	3.08
3650000	3.08
3650000	3.08
3650000	3.08
3650000	3.09
3650000	3.11
3650000	3.08
3650000	3.08
3650000	3.08
3650000	3.08
3650000	3.08
3650000	3.08
3650000	3.08
3650000	3.08
3650000	3.08
3650000	3.08
3650000	3.08
3650000	3.08
3650000	3.08
3650000	3.08
3660000	3.08
3660000	3.07
3670000	3.07
3670000	3.06
3680000	3.06
3680000	3.05
3690000	3.04
3690000	3.04
3700000	3.03
3700000	3.02
3710000	3.01
3720000	3
3730000	3
3740000	3.07
3750000	3.17
3750000	3.4
3760000	3.98
3760000	5.35
3760000	5.64
3760000	5.84
3760000	5.89
3760000	5.79
3770000	5.56
3770000	5.25
3770000	4.92
3770000	4.6
3770000	4.32
3770000	4.09
3770000	3.72
3770000	3.47
3780000	3.29
3780000	3.16
3780000	3.06
3790000	2.9
3790000	2.81
3800000	2.74
3800000	2.69
3810000	2.62
3820000	2.55
3830000	2.5
3840000	2.45
3850000	2.41
3860000	2.36
3870000	2.33
3880000	2.29
3890000	2.26
3900000	2.24
3920000	2.19
3940000	2.16
3960000	2.14
3980000	2.12
4000000	2.07
4010000	2.02
4020000	1.94
4030000	1.82
4040000	1.67
4050000	1.5
4060000	1.35
4070000	1.25
4080000	1.19
4090000	1.16
4100000	1.16
4110000	1.16
4120000	1.19
4130000	1.25
4140000	1.37
4150000	1.56
4160000	1.81
4170000	1.93
4170000	2.05
4180000	2.14
4180000	2.2
4190000	2.24
4190000	2.24
4200000	2.23
4200000	2.2
4210000	2.16
4210000	2.11
4220000	2.05
4220000	1.99
4230000	1.93
4230000	1.87
4240000	1.81
4240000	1.75
4250000	1.69
4250000	1.63
4260000	1.57
4260000	1.52
4270000	1.47
4270000	1.43
4280000	1.41
4280000	1.42
4290000	1.48
4290000	1.62
4300000	1.84
4300000	2.12
4310000	2.41
4310000	2.66
4320000	2.86
4320000	2.98
4320000	2.99
4320000	3.01
4320000	3.02
4320000	3.02
4330000	3.03
4330000	3.03
4330000	3.03
4330000	3.03
4330000	3.03
4330000	3.02
4340000	2.97
4340000	2.9
4350000	2.81
4350000	2.72
4360000	2.63
4360000	2.55
4370000	2.39
4380000	2.27
4390000	2.16
4400000	2.07
4410000	2
4420000	1.94
4430000	1.9
4440000	1.87
4450000	1.86
4450000	1.87
4460000	1.88
4460000	1.89
4460000	1.87
4460000	1.84
4470000	1.75
4470000	1.62
4470000	1.47
4470000	1.36
4480000	1.29
4480000	1.3
4490000	1.32
4490000	1.34
4500000	1.34
4500000	1.34
4510000	1.34
4510000	1.32
4520000	1.31
4520000	1.31
4520000	1.32
4520000	1.32
4520000	1.33
4520000	1.35
4530000	1.37
4530000	1.41
4530000	1.46
4530000	1.54
4530000	1.67
4530000	1.86
4530000	2.14
4530000	2.49
4530000	2.83
4530000	3.02
4540000	2.99
4540000	2.81
4540000	2.59
4540000	2.39
4540000	2.22
4540000	2.09
4550000	1.73
4550000	1.58
4560000	1.51
4560000	1.46
4570000	1.43
4570000	1.4
4580000	1.38
4580000	1.36
4590000	1.35
4590000	1.34
4590000	1.34
4590000	1.34
4590000	1.34
4590000	1.34
4600000	1.35
4600000	1.35
4600000	1.37
4600000	1.38
4600000	1.4
4600000	1.43
4600000	1.46
4600000	1.46
4600000	1.46
4600000	1.45
4600000	1.44
4600000	1.41
4610000	1.38
4610000	1.32
4620000	1.31
4620000	1.32
4630000	1.36
4630000	1.37
4630000	1.39
4630000	1.41
4630000	1.45
4630000	1.49
4630000	1.54
4630000	1.61
4630000	1.7
4630000	1.82
4640000	1.98
4640000	2.15
4640000	2.3
4640000	2.37
4640000	2.29
4640000	2.12
4650000	1.43
4650000	1.25
4660000	1.19
4660000	1.16
4670000	1.15
4670000	1.13
4680000	1.12
4680000	1.11
4690000	1.1
4690000	1.09
4700000	1.08
4700000	1.07
4710000	1.06
4710000	1.05
4720000	1.04
4720000	1.03
4730000	1.02
4730000	1.01
4740000	1
4740000	0.994
4750000	0.986
4750000	0.979
4760000	0.972
4760000	0.967
4770000	0.963
4770000	0.961
4780000	0.962
4780000	0.967
4790000	0.977
4790000	0.995
4800000	1.02
4800000	1.07
4810000	1.13
4810000	1.22
4820000	1.34
4820000	1.5
4830000	1.67
4830000	1.84
4830000	1.9
4830000	1.95
4840000	1.97
4840000	1.99
4840000	2.01
4840000	2.02
4840000	2.03
4840000	2.04
4840000	2.04
4840000	2.04
4840000	2.04
4840000	2.03
4850000	2.03
4850000	1.97
4860000	1.89
4860000	1.8
4870000	1.63
4880000	1.49
4890000	1.39
4900000	1.31
4910000	1.24
4920000	1.19
4930000	1.15
4940000	1.11
4950000	1.09
4960000	1.07
4970000	1.05
4980000	1.04
4990000	1.05
5000000	1.06
5010000	1.09
5020000	1.14
5030000	1.2
5040000	1.3
5050000	1.4
5060000	1.51
5070000	1.61
5080000	1.69
5090000	1.76
5100000	1.85
5100000	1.87
5100000	1.9
5110000	1.94
5110000	1.98
5110000	2.04
5110000	2.1
5110000	2.18
5120000	2.23
5120000	2.28
5120000	2.34
5120000	2.4
5120000	2.47
5120000	2.54
5120000	2.63
5120000	2.72
5120000	2.81
5120000	2.91
5130000	3.02
5130000	3.12
5130000	3.22
5130000	3.32
5130000	3.4
5130000	3.47
5130000	3.51
5130000	3.53
5130000	3.53
5130000	3.49
5140000	3.43
5140000	3.35
5140000	3.25
5140000	3.14
5140000	3.03
5140000	2.91
5140000	2.69
5140000	2.48
5150000	2.3
5150000	2.15
5150000	2.03
5160000	1.8
5160000	1.65
5170000	1.54
5170000	1.47
5180000	1.36
5190000	1.29
5200000	1.24
5210000	1.2
5220000	1.16
5230000	1.13
5240000	1.11
5250000	1.08
5260000	1.06
5270000	1.04
5280000	1.02
5290000	1.01
5300000	0.999
5310000	1.13
5320000	0.935
5330000	0.968
5340000	1.63
5350000	1.28
5360000	1.07
5360000	0.998
5370000	0.963
5370000	0.958
5370000	0.955
5370000	0.952
5370000	0.953
5370000	0.958
5370000	0.971
5370000	1
5370000	1.05
5370000	1.11
5380000	1.13
5380000	1.01
5390000	0.964
5390000	0.945
5400000	0.934
5400000	0.925
5410000	0.914
5420000	0.907
5430000	0.903
5440000	0.902
5450000	0.904
5460000	0.909
5470000	0.918
5480000	0.932
5490000	0.951
5500000	0.975
5510000	1.01
5520000	1.05
5530000	1.1
5540000	1.16
5550000	1.23
5560000	1.31
5570000	1.39
5580000	1.48
5590000	1.57
5600000	1.65
5610000	1.69
5610000	1.72
5620000	1.75
5620000	1.77
5630000	1.79
5630000	1.8
5640000	1.8
5640000	1.81
5640000	1.81
5640000	1.81
5640000	1.81
5650000	1.81
5650000	1.8
5660000	1.79
5660000	1.78
5660000	1.78
5670000	1.77
5670000	1.76
5670000	1.75
5670000	1.75
5680000	1.74
5680000	1.74
5680000	1.74
5680000	1.73
5690000	1.72
5690000	1.69
5700000	1.64
5700000	1.61
5710000	1.58
5710000	1.56
5720000	1.54
5720000	1.51
5730000	1.49
5730000	1.47
5740000	1.45
5740000	1.43
5750000	1.41
5750000	1.39
5760000	1.38
5760000	1.36
5770000	1.34
5770000	1.33
5780000	1.31
5780000	1.29
5790000	1.28
5790000	1.27
5800000	1.25
5800000	1.24
5810000	1.23
5810000	1.21
5820000	1.2
5820000	1.19
5830000	1.18
5830000	1.17
5840000	1.16
5840000	1.15
5850000	1.15
5850000	1.14
5860000	1.14
5860000	1.13
5870000	1.13
5870000	1.13
5880000	1.13
5880000	1.14
5890000	1.16
5890000	1.18
5900000	1.22
5900000	1.29
5910000	1.4
5910000	1.49
5910000	1.58
5910000	1.68
5920000	1.87
5920000	1.95
5920000	2.03
5920000	2.11
5920000	2.2
5920000	2.29
5920000	2.37
5920000	2.45
5920000	2.51
5920000	2.56
5930000	2.59
5930000	2.6
5930000	2.59
5930000	2.56
5930000	2.51
5930000	2.45
5940000	2.02
5940000	1.65
5950000	1.39
5950000	1.23
5960000	1.11
5960000	1.02
5970000	0.947
5970000	0.881
5980000	0.818
5980000	0.766
5980000	0.755
5980000	0.759
5990000	0.771
5990000	0.792
5990000	0.871
5990000	1.02
5990000	1.23
5990000	1.45
6000000	1.54
6000000	1.61
6000000	1.65
6000000	1.67
6000000	1.68
6000000	1.67
6000000	1.65
6000000	1.63
6000000	1.6
6000000	1.57
6010000	1.52
6010000	1.46
6010000	1.42
6010000	1.38
6010000	1.34
6020000	1.33
6020000	1.31
6020000	1.29
6020000	1.26
6030000	1.21
6030000	1.18
6040000	1.15
6040000	1.13
6050000	1.11
6050000	1.1
6050000	1.09
6050000	1.09
6050000	1.09
6060000	1.09
6060000	1.09
6060000	1.09
6060000	1.09
6060000	1.09
6060000	1.09
6060000	1.09
6060000	1.09
6060000	1.09
6060000	1.1
6070000	1.1
6070000	1.11
6070000	1.11
6070000	1.12
6070000	1.15
6070000	1.17
6070000	1.2
6070000	1.23
6070000	1.28
6080000	1.34
6080000	1.41
6080000	1.51
6080000	1.61
6080000	1.69
6080000	1.71
6080000	1.53
6080000	1.29
6090000	1.22
6090000	1.16
6090000	1.08
6090000	1.04
6090000	1.02
6090000	0.998
6100000	0.987
6100000	0.978
6100000	0.972
6100000	0.967
6100000	0.962
6110000	0.958
6110000	0.955
6110000	0.952
6120000	0.946
6120000	0.941
6130000	0.936
6130000	0.933
6140000	0.927
6150000	0.922
6160000	0.918
6170000	0.916
6180000	0.915
6180000	0.914
6190000	0.913
6200000	0.912
6210000	0.911
6220000	0.909
6230000	0.909
6230000	0.908
6240000	0.906
6250000	0.904
6260000	0.898
6270000	0.896
6270000	0.896
6270000	0.896
6270000	0.896
6270000	0.896
6280000	0.896
6280000	0.895
6290000	0.895
6300000	0.894
6300000	0.895
6300000	0.895
6310000	0.896
6310000	0.896
6310000	0.897
6310000	0.899
6310000	0.9
6320000	0.902
6320000	0.905
6320000	0.908
6320000	0.911
6320000	0.914
6330000	0.916
6330000	0.918
6330000	0.922
6330000	0.927
6330000	0.931
6330000	0.936
6340000	0.941
6340000	0.946
6340000	0.952
6340000	0.957
6340000	0.963
6350000	0.97
6350000	0.978
6350000	0.986
6350000	0.995
6350000	1
6360000	1.02
6360000	1.03
6360000	1.04
6360000	1.06
6360000	1.08
6370000	1.09
6370000	1.11
6370000	1.13
6370000	1.16
6370000	1.18
6380000	1.19
6380000	1.2
6380000	1.23
6380000	1.26
6380000	1.29
6380000	1.33
6390000	1.35
6390000	1.37
6390000	1.4
6390000	1.44
6390000	1.47
6390000	1.5
6400000	1.51
6400000	1.52
6400000	1.53
6400000	1.54
6400000	1.55
6400000	1.54
6410000	1.54
6410000	1.52
6410000	1.49
6410000	1.45
6410000	1.4
6410000	1.36
6420000	1.33
6420000	1.31
6420000	1.27
6420000	1.23
6420000	1.19
6420000	1.15
6430000	1.14
6430000	1.12
6430000	1.08
6430000	1.05
6430000	1.03
6430000	1.03
6430000	1.03
6430000	1.02
6430000	0.985
6440000	0.955
6440000	0.927
6440000	0.9
6440000	0.876
6440000	0.855
6450000	0.837
6450000	0.82
6450000	0.805
6450000	0.797
6450000	0.791
6450000	0.79
6450000	0.79
6450000	0.79
6450000	0.789
6450000	0.779
6460000	0.768
6460000	0.757
6460000	0.746
6460000	0.736
6460000	0.727
6470000	0.719
6470000	0.712
6470000	0.704
6470000	0.698
6470000	0.691
6480000	0.688
6480000	0.685
6480000	0.679
6480000	0.673
6480000	0.667
6480000	0.662
6490000	0.657
6490000	0.652
6490000	0.648
6490000	0.644
6490000	0.64
6500000	0.638
6500000	0.638
6500000	0.639
6500000	0.642
6500000	0.645
6510000	0.649
6510000	0.654
6510000	0.658
6510000	0.663
6510000	0.668
6520000	0.674
6520000	0.675
6520000	0.675
6520000	0.675
6520000	0.679
6520000	0.685
6520000	0.691
6520000	0.697
6530000	0.7
6530000	0.703
6530000	0.709
6530000	0.716
6530000	0.722
6530000	0.729
6540000	0.736
6540000	0.743
6540000	0.75
6540000	0.757
6540000	0.764
6550000	0.772
6550000	0.779
6550000	0.787
6550000	0.795
6550000	0.803
6560000	0.811
6560000	0.819
6560000	0.827
6560000	0.835
6560000	0.843
6570000	0.851
6570000	0.859
6570000	0.867
6570000	0.875
6570000	0.883
6580000	0.887
6580000	0.891
6580000	0.9
6580000	0.908
6580000	0.916
6580000	0.924
6590000	0.932
6590000	0.94
6590000	0.947
6590000	0.953
6590000	0.959
6600000	0.965
6600000	0.969
6600000	0.973
6600000	0.976
6600000	0.978
6610000	0.981
6610000	0.983
6610000	0.985
6610000	0.987
6610000	0.989
6620000	0.991
6620000	0.993
6620000	0.994
6620000	0.996
6620000	0.998
6630000	0.999
6630000	1
6630000	1
6630000	1
6630000	1
6630000	1.01
6640000	1.01
6640000	1.01
6640000	1.01
6640000	1.01
6640000	1.01
6650000	1.01
6650000	1.01
6650000	1.01
6650000	1.01
6650000	1.01
6660000	1.02
6660000	1.02
6660000	1.03
6660000	1.03
6660000	1.04
6660000	1.05
6670000	1.05
6670000	1.06
6670000	1.07
6670000	1.09
6670000	1.1
6670000	1.11
6680000	1.11
6680000	1.11
6680000	1.09
6680000	1.07
6680000	1.06
6680000	1.05
6690000	1.05
6690000	1.04
6690000	1.04
6690000	1.03
6690000	1.03
6690000	1.02
6700000	1.02
6700000	1.02
6700000	1.01
6700000	1.01
6710000	1
6720000	1.01
6730000	1.02
6730000	1.02
6740000	1.05
6750000	1.07
6760000	1.11
6770000	1.15
6780000	1.17
6780000	1.2
6790000	1.27
6800000	1.33
6800000	1.39
6810000	1.46
6810000	1.53
6820000	1.59
6830000	1.49
6830000	1.37
6840000	1.16
6850000	1.02
6860000	0.957
6880000	0.902
6880000	0.89
6900000	0.862
6920000	0.843
6930000	0.841
6940000	0.841
6950000	0.843
6960000	0.848
6980000	0.865
6980000	0.875
7000000	0.919
7020000	0.967
7030000	0.978
7030000	0.989
7040000	1
7040000	1.01
7050000	1.02
7050000	1.03
7060000	1.04
7060000	1.04
7070000	1.04
7070000	1.04
7080000	1.03
7080000	1.03
7090000	1.02
7100000	1.02
7120000	1.03
7130000	1.04
7140000	1.06
7150000	1.09
7160000	1.13
7170000	1.2
7180000	1.26
7180000	1.34
7190000	1.58
7200000	1.83
7210000	1.76
7220000	1.63
7230000	1.58
7230000	1.53
7240000	1.43
7250000	1.36
7260000	1.33
7280000	1.3
7280000	1.3
7300000	1.3
7320000	1.35
7330000	1.39
7330000	1.39
7340000	1.38
7340000	1.37
7350000	1.35
7350000	1.34
7350000	1.33
7350000	1.32
7350000	1.32
7350000	1.32
[truncated: 708 more rows]

## Sheet: carbon_crosssections
eV	barns
1e-05	4.93
5e-05	4.83
0.0001	4.8
0.0005	4.77
0.001	4.76
0.005	4.76
0.01	4.75
0.0253	4.74
0.05	4.74
0.1	4.74
0.5	4.74
1	4.74
5	4.74
10	4.74
50	4.74
100	4.74
500	4.74
1000	4.73
2000	4.73
5000	4.72
10000	4.7
15000	4.68
20000	4.67
25000	4.65
30000	4.63
35000	4.62
40000	4.6
45000	4.58
50000	4.57
75000	4.49
100000	4.41
125000	4.33
130000	4.31
135000	4.3
140000	4.29
143000	4.28
145000	4.28
148000	4.29
149000	4.31
150000	4.34
151000	4.39
152000	4.48
153000	4.52
154000	4.45
155000	4.37
156000	4.32
158000	4.27
160000	4.25
161000	4.24
163000	4.23
165000	4.22
170000	4.2
175000	4.19
180000	4.17
200000	4.12
225000	4.05
250000	3.98
275000	3.92
300000	3.86
325000	3.79
350000	3.73
375000	3.68
400000	3.62
425000	3.56
450000	3.51
475000	3.46
500000	3.4
525000	3.35
550000	3.3
575000	3.25
600000	3.21
625000	3.16
650000	3.12
675000	3.07
700000	3.03
725000	2.99
750000	2.95
775000	2.91
800000	2.87
825000	2.83
850000	2.79
875000	2.75
900000	2.72
925000	2.68
950000	2.65
975000	2.61
1000000	2.58
1030000	2.54
1050000	2.51
1050000	2.51
1080000	2.48
1100000	2.45
1130000	2.42
1150000	2.39
1180000	2.36
1200000	2.33
1230000	2.31
1250000	2.28
1280000	2.25
1300000	2.22
1330000	2.2
1350000	2.17
1380000	2.15
1400000	2.13
1430000	2.1
1450000	2.08
1480000	2.06
1500000	2.03
1530000	2.01
1550000	1.99
1550000	1.99
1580000	1.97
1600000	1.95
1630000	1.93
1650000	1.91
1680000	1.89
1680000	1.88
1700000	1.87
1710000	1.86
1720000	1.85
1720000	1.85
1730000	1.85
1730000	1.85
1730000	1.86
1730000	1.86
1740000	1.86
1740000	1.86
1740000	1.85
1750000	1.84
1750000	1.83
1760000	1.83
1760000	1.82
1770000	1.82
1780000	1.81
1780000	1.81
1790000	1.8
1800000	1.8
1820000	1.78
1830000	1.78
1850000	1.76
1880000	1.75
1900000	1.73
1930000	1.72
1950000	1.7
1980000	1.69
1980000	1.68
1990000	1.68
2000000	1.67
2030000	1.66
2050000	1.68
2050000	1.7
2050000	1.7
2050000	1.71
2060000	1.73
2060000	1.75
2060000	1.79
2060000	1.82
2060000	1.85
2060000	1.88
2060000	1.93
2070000	1.99
2070000	2.06
2070000	2.15
2070000	2.27
2070000	2.43
2070000	2.64
2070000	2.93
2070000	3.31
2070000	3.82
2070000	4.45
2080000	5.16
2080000	5.77
2080000	6.04
2080000	5.87
2080000	5.37
2080000	4.77
2080000	4.2
2080000	3.73
2080000	3.36
2080000	3.07
2090000	2.84
2090000	2.66
2090000	2.52
2090000	2.41
2090000	2.32
2090000	2.24
2090000	2.18
2090000	2.12
2090000	2.08
2090000	2.04
2100000	2.01
2100000	1.98
2100000	1.95
2100000	1.93
2100000	1.91
2100000	1.89
2100000	1.86
2100000	1.84
2110000	1.82
2110000	1.8
2110000	1.78
2110000	1.77
2110000	1.76
2120000	1.75
2120000	1.74
2120000	1.73
2140000	1.69
2160000	1.66
2180000	1.64
2200000	1.63
2220000	1.62
2240000	1.61
2260000	1.61
2280000	1.6
2300000	1.6
2320000	1.59
2340000	1.59
2360000	1.59
2380000	1.58
2400000	1.58
2420000	1.58
2440000	1.58
2460000	1.59
2480000	1.59
2500000	1.59
2520000	1.6
2540000	1.61
2550000	1.61
2560000	1.62
2580000	1.63
2600000	1.64
2620000	1.65
2640000	1.67
2660000	1.69
2680000	1.71
2700000	1.74
2720000	1.77
2740000	1.81
2760000	1.85
2780000	1.9
2790000	1.91
2790000	1.93
2800000	1.94
2800000	1.96
2800000	1.97
2800000	1.98
2810000	1.99
2810000	2.01
2810000	2.04
2810000	2.07
2810000	2.14
2810000	2.33
2810000	3.16
2820000	5.07
2820000	2.78
2820000	2.29
2820000	2.16
2820000	2.11
2820000	2.09
2820000	2.07
2820000	2.07
2830000	2.07
2830000	2.08
2830000	2.08
2840000	2.1
2840000	2.13
2850000	2.15
2850000	2.18
2860000	2.21
2860000	2.24
2870000	2.28
2870000	2.31
2880000	2.36
2880000	2.4
2890000	2.45
2890000	2.5
2900000	2.55
2900000	2.62
2910000	2.68
2910000	2.75
2920000	2.83
2920000	2.91
2920000	2.98
2930000	3.04
2930000	3.11
2940000	3.16
2940000	3.21
2940000	3.23
2950000	3.22
2950000	3.17
2960000	3.07
2960000	2.91
2960000	2.7
2970000	2.46
2970000	2.2
2980000	1.95
2980000	1.72
2980000	1.54
2990000	1.4
2990000	1.29
3000000	1.22
3000000	1.17
3010000	1.13
3020000	1.15
3030000	1.2
3040000	1.25
3050000	1.31
3050000	1.33
3060000	1.37
3080000	1.48
3100000	1.58
3120000	1.67
3140000	1.76
3160000	1.84
3180000	1.92
3200000	1.99
3220000	2.06
3240000	2.13
3260000	2.19
3280000	2.25
3300000	2.31
3320000	2.37
3340000	2.42
3360000	2.46
3380000	2.51
3400000	2.54
3420000	2.57
3440000	2.6
3460000	2.62
3480000	2.63
3500000	2.64
3520000	2.64
3540000	2.64
3550000	2.64
3560000	2.64
3580000	2.62
3600000	2.61
3620000	2.59
3640000	2.57
3660000	2.54
3680000	2.51
3700000	2.48
3720000	2.45
3740000	2.41
3760000	2.38
3780000	2.34
3800000	2.3
3820000	2.26
3840000	2.23
3860000	2.19
3880000	2.15
3900000	2.11
3920000	2.07
3940000	2.04
3960000	2
3980000	1.97
4000000	1.93
4010000	1.92
4020000	1.9
4030000	1.89
4040000	1.87
4050000	1.86
4050000	1.85
4060000	1.85
4070000	1.84
4080000	1.83
4090000	1.82
4100000	1.81
4110000	1.81
4120000	1.81
4130000	1.81
4140000	1.82
4150000	1.84
4160000	1.86
4170000	1.88
4180000	1.92
4190000	1.96
4200000	2
4210000	2.05
4220000	2.11
4230000	2.16
4240000	2.2
4250000	2.23
4260000	2.25
4270000	2.26
4280000	2.26
4290000	2.24
4300000	2.22
4310000	2.19
4320000	2.16
4330000	2.12
4340000	2.09
4350000	2.05
4360000	2.02
4370000	1.99
4380000	1.95
4390000	1.92
4400000	1.89
4420000	1.84
4440000	1.79
4460000	1.75
4480000	1.7
4500000	1.67
4520000	1.63
4540000	1.6
4550000	1.58
4560000	1.57
4580000	1.54
4600000	1.52
4620000	1.49
4640000	1.47
4660000	1.45
4680000	1.42
4700000	1.4
4720000	1.38
4740000	1.36
4760000	1.34
4780000	1.33
4800000	1.31
4810000	1.3
4810000	1.3
4820000	1.29
4850000	1.27
4900000	1.25
4900000	1.25
4920000	1.28
4920000	1.28
4930000	1.35
4930000	1.39
4940000	1.76
4940000	2.01
4940000	1.99
4940000	1.78
4940000	1.74
4940000	1.46
4950000	1.33
4950000	1.31
4950000	1.28
4960000	1.26
4980000	1.22
4990000	1.2
5000000	1.18
5000000	1.2
5030000	1.18
5050000	1.17
5100000	1.15
5120000	1.11
5150000	1.14
5180000	1.12
5200000	1.11
5230000	1.1
5280000	1.06
5300000	1.06
5330000	1.05
5340000	1.08
5340000	1.03
5360000	1.58
5360000	1.83
5370000	1.99
5370000	1.97
5380000	1.76
5380000	1.68
5390000	1.46
5400000	1.33
5410000	1.26
5420000	1.23
5430000	1.2
5440000	1.19
5460000	1.15
5470000	1.14
5500000	1.12
5550000	1.1
5550000	1.11
5600000	1.09
5650000	1.08
5700000	1.07
5800000	1.08
5900000	1.08
6000000	1.1
6050000	1.1
6050000	1.11
6130000	1.13
6160000	1.16
6170000	1.19
6180000	1.2
6180000	1.2
6190000	1.21
6200000	1.23
6210000	1.27
6220000	1.29
6230000	1.35
6240000	1.43
6250000	1.5
6290000	2.42
6300000	2.71
6300000	2.6
6310000	2.36
6320000	1.94
6330000	1.7
6340000	1.52
6350000	1.48
6360000	1.6
6370000	1.41
6390000	1.18
6400000	1.15
6410000	1.12
6420000	1.09
6430000	1.1
6440000	1.08
6450000	1.08
6470000	1.06
6490000	1.06
6510000	1.04
6540000	0.972
6550000	0.896
6560000	0.862
6560000	0.849
6570000	0.769
6580000	0.732
6590000	0.743
6600000	0.738
6620000	0.782
6640000	0.764
6660000	0.936
6670000	0.863
6670000	0.849
6680000	0.843
6700000	0.837
6750000	0.816
6810000	0.798
6920000	0.77
7000000	0.745
7050000	0.749
7100000	0.749
7140000	0.768
7180000	0.798
7200000	0.845
7220000	0.878
7230000	0.888
7250000	0.977
7270000	1.07
7280000	1.14
7340000	1.64
7350000	1.76
7360000	1.76
7370000	1.81
7400000	1.78
7420000	1.77
7470000	1.76
7530000	1.75
7540000	1.73
7550000	1.73
7590000	1.7
7620000	1.7
7640000	1.72
7650000	1.72
7670000	1.78
7680000	1.81
7700000	1.93
7700000	1.93
7730000	2.23
7750000	2.43
7750000	2.39
7770000	2.28
7790000	2.14
7810000	2.05
7820000	2.06
7860000	2
7890000	1.97
7890000	1.95
7900000	1.95
7930000	1.91
7940000	1.89
8000000	1.85
8010000	1.86
8010000	1.82
8010000	1.85
8040000	1.84
8050000	1.88
8080000	1.89
8080000	1.88
8100000	1.89
8100000	1.9
8110000	1.89
8110000	1.87
8120000	1.85
8130000	1.81
8140000	1.8
8160000	1.71
8170000	1.67
8200000	1.52
8210000	1.47
8220000	1.45
8240000	1.4
8280000	1.3
8300000	1.26
8300000	1.26
8320000	1.23
8330000	1.21
8390000	1.15
8400000	1.14
8430000	1.14
8450000	1.12
8450000	1.1
8480000	1.11
8500000	1.08
8500000	1.07
8520000	1.08
8550000	1.07
8600000	1.08
8610000	1.08
8660000	1.07
8700000	1.07
8710000	1.06
8720000	1.06
8750000	1.06
8770000	1.07
8800000	1.07
8830000	1.08
8850000	1.08
8890000	1.1
8920000	1.09
8940000	1.1
8980000	1.13
9000000	1.13
9010000	1.15
9020000	1.15
9030000	1.17
9050000	1.17
9050000	1.2
9070000	1.2
9080000	1.22
9150000	1.29
9160000	1.31
9180000	1.3
9220000	1.33
9250000	1.33
9250000	1.34
9300000	1.32
9360000	1.29
9400000	1.27
9450000	1.25
9500000	1.24
9520000	1.23
9550000	1.22
9560000	1.23
9590000	1.22
9600000	1.22
9630000	1.22
9640000	1.23
9680000	1.23
9680000	1.22
9690000	1.23
9700000	1.24
9730000	1.23
9740000	1.25
9750000	1.23
9800000	1.23
9810000	1.22
9820000	1.22
9830000	1.22
9870000	1.2
9900000	1.18
9920000	1.18
9920000	1.17
10000000	1.17
10100000	1.15
10100000	1.14
10200000	1.12
10300000	1.11
10300000	1.11
10400000	1.14
10400000	1.15
10400000	1.16
10500000	1.18
10500000	1.2
10500000	1.2
10500000	1.21
10600000	1.21
10600000	1.22
10600000	1.25
10700000	1.3
10700000	1.3
10800000	1.33
10800000	1.36
10800000	1.37
10900000	1.41
10900000	1.41
10900000	1.42
11000000	1.41
11000000	1.4
11100000	1.4
11100000	1.39
11100000	1.39
11200000	1.4
11200000	1.4
11300000	1.39
11300000	1.38
11400000	1.37
11500000	1.36
11600000	1.35
11700000	1.34
11800000	1.35
11800000	1.35
11800000	1.36
11800000	1.37
11900000	1.41
11900000	1.41
11900000	1.42
12000000	1.42
12000000	1.43
12100000	1.44
12100000	1.45
12100000	1.45
12100000	1.45
12200000	1.39
12200000	1.37
12300000	1.37
12300000	1.35
12400000	1.32
12500000	1.33
12600000	1.34
12600000	1.35
12700000	1.37
12700000	1.37
12800000	1.39
12900000	1.4
13000000	1.42
13000000	1.42
13100000	1.42
13100000	1.42
13100000	1.42
13100000	1.42
13300000	1.41
13300000	1.39
13300000	1.4
13500000	1.39
13500000	1.4
13500000	1.4
13600000	1.4
13600000	1.4
13600000	1.39
13700000	1.38
13800000	1.37
13800000	1.35
13800000	1.35
14000000	1.33
14000000	1.3
14100000	1.32
14100000	1.32
14200000	1.33
14300000	1.33
14400000	1.32
14400000	1.31
14500000	1.31
14500000	1.32
14600000	1.33
14600000	1.33
14600000	1.33
14700000	1.36
14700000	1.38
14800000	1.38
14800000	1.38
14800000	1.38
14800000	1.38
14800000	1.39
14900000	1.39
14900000	1.39
14900000	1.39
14900000	1.4
14900000	1.4
14900000	1.4
14900000	1.4
15000000	1.4
15000000	1.4
15000000	1.4
15000000	1.4
15000000	1.4
15000000	1.41
15100000	1.41
15100000	1.43
15200000	1.43
15200000	1.43
15300000	1.43
15400000	1.45
15500000	1.45
15500000	1.46
15600000	1.46
15700000	1.48
16000000	1.51
16000000	1.51
16000000	1.51
16000000	1.52
16100000	1.5
16100000	1.5
16300000	1.46
16300000	1.45
16300000	1.44
16400000	1.44
16500000	1.43
16500000	1.43
16600000	1.43
16700000	1.41
16800000	1.4
16800000	1.4
17000000	1.4
17000000	1.4
17100000	1.4
17100000	1.41
17100000	1.4
17300000	1.39
17300000	1.39
17300000	1.41
17400000	1.4
17400000	1.4
17500000	1.4
17500000	1.41
17600000	1.41
17600000	1.42
17700000	1.42
17900000	1.43
17900000	1.43
18000000	1.44
18100000	1.45
18100000	1.45
18200000	1.47
18300000	1.47
18500000	1.46
18500000	1.46
18500000	1.47
18500000	1.47
18600000	1.48
18600000	1.48
18700000	1.49
18800000	1.49
19000000	1.49
19000000	1.49
19000000	1.49
19100000	1.49
19200000	1.49
19300000	1.49
19500000	1.5
19500000	1.5
19600000	1.5
19600000	1.5
19600000	1.5
19700000	1.5
19800000	1.5
19900000	1.51
20000000	1.51
20000000	1.51
20300000	1.49
21000000	1.43
22000000	1.4
23000000	1.4
24000000	1.41
24300000	1.41
24500000	1.4
25000000	1.39
26000000	1.37
27000000	1.36
27100000	1.36
27300000	1.35
28000000	1.34
28500000	1.33
28900000	1.32
29000000	1.32
30000000	1.3
31000000	1.28
32000000	1.26
32100000	1.25
33000000	1.24
34000000	1.22
34500000	1.21
35000000	1.2
35100000	1.2
36000000	1.19
37000000	1.17
38000000	1.15
39000000	1.13
40000000	1.11
41000000	1.09
42000000	1.08
43000000	1.06
44000000	1.04
45000000	1.02
46000000	1.01
47000000	0.992
48000000	0.976
49000000	0.961
50000000	0.946
51000000	0.931
52000000	0.917
53000000	0.903
54000000	0.889
55000000	0.875
56000000	0.862
56600000	0.854
57000000	0.849
57600000	0.842
58000000	0.836
59000000	0.824
60000000	0.812
61000000	0.8
62000000	0.789
63000000	0.777
64000000	0.766
65000000	0.755
66000000	0.745
67000000	0.734
68000000	0.724
69000000	0.714
70000000	0.704
71000000	0.694
72000000	0.684
73000000	0.675
74000000	0.665
75000000	0.656
76000000	0.646
77000000	0.637
78000000	0.629
79000000	0.62
80000000	0.612
81000000	0.604
82000000	0.596
83000000	0.589
84000000	0.581
85000000	0.574
86000000	0.567
87000000	0.56
88000000	0.553
89000000	0.546
90000000	0.54
91000000	0.534
92000000	0.528
93000000	0.522
94000000	0.516
95000000	0.511
96000000	0.505
97000000	0.5
98000000	0.495
99000000	0.49
100000000	0.485
102000000	0.476
104000000	0.467
106000000	0.46
108000000	0.452
110000000	0.444
112000000	0.436
114000000	0.43
116000000	0.423
118000000	0.417
120000000	0.41
122000000	0.403
124000000	0.396
126000000	0.389
128000000	0.384
130000000	0.378
132000000	0.373
134000000	0.368
136000000	0.363
138000000	0.359
140000000	0.355
142000000	0.351
144000000	0.347
146000000	0.343
148000000	0.339
150000000	0.335

## Sheet: phosphorous_crosssections
eV	barns
1e-05	12.4
1.09e-05	12
1.18e-05	11.8
1.26e-05	11.5
1.33e-05	11.3
1.47e-05	10.9
1.59e-05	10.7
1.68e-05	10.5
1.84e-05	10.2
2e-05	9.98
2.18e-05	9.73
2.35e-05	9.53
2.51e-05	9.35
2.66e-05	9.2
2.95e-05	8.95
3.18e-05	8.77
3.37e-05	8.64
3.67e-05	8.45
4e-05	8.27
4.36e-05	8.09
4.71e-05	7.95
5.03e-05	7.82
5.33e-05	7.72
5.9e-05	7.54
6.37e-05	7.41
6.74e-05	7.32
7.34e-05	7.18
8e-05	7.06
8.72e-05	6.93
9.41e-05	6.83
0.0001	6.75
0.000101	6.74
0.000107	6.66
0.000118	6.54
0.000127	6.45
0.000135	6.38
0.000147	6.29
0.00016	6.19
0.000174	6.11
0.000188	6.03
0.000201	5.97
0.000213	5.92
0.000236	5.83
0.000255	5.76
0.00027	5.72
0.000294	5.65
0.00032	5.58
0.000349	5.52
0.000376	5.47
0.000402	5.43
0.000426	5.39
0.000472	5.32
0.000509	5.28
0.000539	5.25
0.000587	5.2
0.00064	5.15
0.000698	5.11
0.000753	5.07
0.000805	5.04
0.000853	5.01
0.000944	4.97
0.00102	4.94
0.00108	4.91
0.00117	4.88
0.00128	4.85
0.0014	4.81
0.00151	4.79
0.00161	4.77
0.00171	4.75
0.00189	4.72
0.00204	4.69
0.00216	4.68
0.00235	4.65
0.00256	4.63
0.00279	4.61
0.00301	4.59
0.00322	4.57
0.00341	4.56
0.00378	4.54
0.00407	4.52
0.00431	4.51
0.0047	4.49
0.00512	4.47
0.00558	4.46
0.00602	4.45
0.00644	4.43
0.00682	4.42
0.00755	4.41
0.00815	4.4
0.00863	4.39
0.0094	4.38
0.0102	4.37
0.0112	4.35
0.012	4.35
0.0129	4.34
0.0136	4.33
0.0151	4.32
0.0163	4.31
0.0173	4.3
0.0188	4.3
0.0205	4.29
0.0216	4.28
0.0234	4.28
0.0253	4.27
0.0276	4.26
0.0298	4.26
0.0318	4.25
0.0337	4.25
0.0373	4.24
0.0403	4.23
0.0426	4.23
0.0464	4.22
0.0506	4.22
0.0552	4.21
0.0595	4.21
0.0636	4.21
0.0674	4.2
0.0746	4.2
0.0805	4.19
0.0853	4.19
0.0929	4.19
0.101	4.18
0.11	4.18
0.119	4.18
0.127	4.17
0.135	4.17
0.149	4.17
0.161	4.17
0.171	4.16
0.186	4.16
0.202	4.16
0.221	4.16
0.238	4.15
0.254	4.15
0.27	4.15
0.298	4.15
0.322	4.15
0.341	4.15
0.372	4.14
0.405	4.14
0.441	4.14
0.476	4.14
0.509	4.14
0.539	4.14
0.597	4.13
0.644	4.13
0.682	4.13
0.743	4.13
0.81	4.13
0.883	4.13
0.952	4.13
1.02	4.13
1.08	4.13
1.19	4.12
1.29	4.12
1.36	4.12
1.49	4.12
1.62	4.12
1.77	4.12
1.9	4.12
2.04	4.12
2.16	4.12
2.39	4.12
2.58	4.12
2.73	4.12
2.97	4.12
3.24	4.11
3.41	4.11
3.7	4.11
4	4.11
4.43	4.11
4.78	4.11
5.06	4.11
5.51	4.11
6	4.11
7.5	4.11
9	4.11
42.3	4.11
69	4.11
112	4.11
170	4.11
354	4.11
645	4.11
1090	4.11
1720	4.11
3660	4.11
6000	4.11
7000	4.61
7130	4.77
8000	5.81
8400	4.51
8900	5.61
9200	4.81
9600	6.31
9900	4.51
10500	4.51
10900	4.61
11300	5.11
11900	4.81
12400	4.64
12500	4.61
14000	5.71
15100	4.31
15200	5.41
15800	3.71
16300	4.81
16800	3.51
18000	4.91
19500	3.71
19900	3.71
25000	3.81
30000	4.11
40000	4.71
60000	4.41
90000	4.21
100000	3.01
125000	2.31
137000	1.21
143000	2.9
147000	2.6
151000	4
155000	6
163000	3
173000	1.8
181000	4.2
183000	4.7
195000	2.1
201000	2.7
207000	4.7
219000	2.2
231000	1.9
240000	2.6
249000	2.6
255000	4.6
269000	1.7
277000	3.9
285000	2.2
289000	3.2
300000	2.4
311000	1.6
319000	2.5
329000	1.9
340000	2
361000	3.8
369000	5.8
395000	2.1
417000	2.1
425000	1.8
430000	3.9
437000	7.2
453000	2.1
456000	4
465000	2.1
469000	5.5
471000	4.5
475000	6.6
491000	2.8
525000	2
529000	3.9
550000	1.5
561000	5.6
585000	3
733000	2.55
850000	2.2
869000	4.4
900000	2.3
930000	4.3
936000	3.3
948000	6.5
968000	3.6
995000	2.9
1010000	2.1
1020000	2.1
1020000	3.3
1030000	3.3
1060000	2.7
1060000	2.9
1080000	2.1
1080000	3.5
1090000	2.8
1120000	1.8
1130000	3
1150000	5
1200000	3.3
1310000	3.19
1500000	3.05
1590000	3
1650000	2.97
1750000	2.91
2000000	2.92
2000000	2.92
2200000	2.85
2250000	2.83
2350000	2.63
2500000	2.9
2650000	3.29
2730000	2.93
2750000	2.83
2780000	2.88
2840000	3.04
2940000	3.23
2950000	3.25
3000000	3.14
3050000	3.03
3130000	3.08
3200000	3.08
3210000	3.04
3300000	2.71
3350000	2.64
3460000	2.52
3500000	2.46
3600000	2.67
3610000	2.68
3720000	2.85
3750000	2.87
3820000	2.82
4100000	2.76
4140000	2.74
4220000	2.74
4250000	2.73
4350000	3.03
4400000	2.83
4430000	2.8
4500000	2.74
4540000	2.73
4750000	2.64
4800000	2.72
4850000	2.78
5000000	2.56
5050000	2.54
5500000	2.44
6000000	2.2
6300000	2.36
6750000	2.38
7100000	2.24
7540000	2.16
8000000	2.07
9000000	2.03
10000000	2
11000000	1.96
12000000	1.93
12700000	1.91
13000000	1.91
14000000	1.88
14500000	1.86
15000000	1.85
17000000	1.77
18000000	1.75
20000000	1.67
20000000	1.93
20400000	1.94
21000000	1.96
22000000	1.97
23000000	1.99
23500000	1.99
24000000	2
24100000	2
24400000	2
24400000	2
24900000	2.01
25000000	2.01
26000000	2.02
27000000	2.03
27200000	2.03
27300000	2.03
27700000	2.03
28000000	2.03
29000000	2.03
30000000	2.03
30000000	2.03
30800000	2.03
31000000	2.03
31200000	2.03
32000000	2.03
32800000	2.03
33000000	2.03
33200000	2.03
34000000	2.03
35000000	2.02
35200000	2.02
35300000	2.02
35400000	2.02
35400000	2.02
36000000	2.02
37000000	2.01
37200000	2.01
37900000	2
38000000	2
39000000	1.99
39900000	1.99
40000000	1.98
41000000	1.97
41900000	1.96
42000000	1.96
42000000	1.96
42700000	1.95
42800000	1.95
43000000	1.95
43000000	1.95
43200000	1.95
43600000	1.94
44000000	1.94
44600000	1.93
44700000	1.93
44900000	1.92
45000000	1.92
45500000	1.92
46000000	1.91
46500000	1.9
46700000	1.9
47000000	1.9
48000000	1.88
49000000	1.87
49800000	1.86
50000000	1.85
51000000	1.84
51400000	1.83
52000000	1.82
52000000	1.82
52300000	1.81
52700000	1.81
53000000	1.8
53600000	1.79
54000000	1.79
54400000	1.78
55000000	1.77
56000000	1.75
56400000	1.74
57000000	1.73
57200000	1.73
57400000	1.72
58000000	1.71
58500000	1.7
59000000	1.7
60000000	1.68
61000000	1.66
62000000	1.64
62300000	1.64
62300000	1.64
63000000	1.63
63000000	1.63
64000000	1.61
64800000	1.6
65000000	1.59
65900000	1.58
65900000	1.58
66000000	1.58
67000000	1.56
67200000	1.56
68000000	1.55
69000000	1.53
70000000	1.51
71000000	1.5
72000000	1.48
73000000	1.46
74000000	1.45
74300000	1.44
75000000	1.43
76000000	1.41
76500000	1.41
77000000	1.4
78000000	1.38
79000000	1.37
79600000	1.36
80000000	1.35
81000000	1.34
82000000	1.32
83000000	1.31
84000000	1.29
85000000	1.28
86000000	1.26
87000000	1.25
88000000	1.24
89000000	1.23
90000000	1.21
91000000	1.2
92000000	1.19
93000000	1.18
94000000	1.16
95000000	1.15
96000000	1.14
97000000	1.13
98000000	1.12
99000000	1.11
100000000	1.1
102000000	1.08
104000000	1.06
106000000	1.04
108000000	1.02
110000000	1
112000000	0.986
114000000	0.97
116000000	0.954
118000000	0.939
120000000	0.924
122000000	0.91
124000000	0.897
126000000	0.884
128000000	0.871
130000000	0.859
132000000	0.848
134000000	0.836
136000000	0.826
138000000	0.816
140000000	0.806
142000000	0.796
144000000	0.788
146000000	0.779
148000000	0.771
150000000	0.764

## Sheet: hydrogen_elastic
eV	barns
1e-05	20.4
2e-05	20.4
5e-05	20.4
0.0001	20.4
0.0002	20.4
0.0005	20.4
0.001	20.4
0.002	20.4
0.005	20.4
0.01	20.4
0.0253	20.4
0.05	20.4
0.1	20.4
0.2	20.4
0.5	20.4
1	20.4
2	20.4
5	20.4
10	20.4
20	20.4
50	20.4
100	20.4
200	20.4
500	20.4
1000	20.3
2000	20.2
4000	19.9
6000	19.7
8000	19.4
10000	19.2
15000	18.6
20000	18.1
40000	16.3
60000	14.9
80000	13.7
100000	12.7
150000	10.9
200000	9.64
300000	7.95
400000	6.88
500000	6.13
600000	5.57
700000	5.13
800000	4.78
900000	4.49
1000000	4.25
1200000	3.85
1400000	3.54
1600000	3.29
1800000	3.08
2000000	2.9
2200000	2.75
2400000	2.61
2600000	2.49
2800000	2.38
3000000	2.28
3200000	2.19
3400000	2.11
3600000	2.03
3800000	1.96
4000000	1.89
4200000	1.83
4400000	1.78
4600000	1.72
4800000	1.67
5000000	1.62
5500000	1.51
6000000	1.42
6500000	1.33
7000000	1.26
7500000	1.19
8000000	1.13
8500000	1.07
9000000	1.02
9500000	0.977
10000000	0.934
10500000	0.895
11000000	0.859
11500000	0.825
12000000	0.794
12500000	0.764
13000000	0.737
13500000	0.711
14000000	0.687
14500000	0.664
15000000	0.643
15500000	0.623
16000000	0.604
16500000	0.586
17000000	0.569
17500000	0.553
18000000	0.537
18500000	0.523
19000000	0.509
19500000	0.495
20000000	0.483

## Sheet: nitrogen_elastic
eV	barns
1e-05	9.91
0.0001	9.91
0.0002	9.91
0.0005	9.91
0.001	9.91
0.002	9.91
0.005	9.91
0.01	9.91
0.015	9.91
0.02	9.91
0.0253	9.91
0.05	9.91
0.075	9.91
0.1	9.91
0.3	9.91
1	9.91
3	9.91
10	9.91
30	9.9
100	9.89
300	9.82
1000	9.68
2000	9.46
4000	9.06
6000	8.71
8000	8.4
10000	8.11
20000	7.05
40000	5.85
60000	5.18
80000	4.74
100000	4.42
120000	4.18
140000	3.98
160000	3.81
168000	3.75
170000	3.74
180000	3.67
190000	3.6
200000	3.54
250000	3.28
300000	3.06
350000	2.86
400000	2.69
410000	2.67
420000	2.69
422000	2.71
424000	2.75
425000	2.79
426000	2.84
427000	2.92
428000	3.05
429000	3.28
430000	3.7
430000	3.83
430000	3.98
431000	4.16
431000	4.37
431000	4.62
431000	4.92
431000	5.28
432000	5.71
432000	6.24
432000	6.87
432000	7.62
432000	8.48
433000	9.42
433000	10.4
433000	11.2
433000	11.7
433000	11.8
434000	11.4
434000	10.7
434000	9.78
434000	8.84
434000	7.95
435000	7.17
435000	6.5
435000	5.94
436000	4.27
437000	3.55
438000	3.2
439000	3
440000	2.88
442000	2.74
444000	2.67
446000	2.63
448000	2.6
450000	2.57
455000	2.53
460000	2.5
465000	2.48
470000	2.46
472000	2.45
474000	2.44
476000	2.44
478000	2.43
480000	2.43
482000	2.42
484000	2.42
486000	2.43
488000	2.45
489000	2.47
490000	2.49
491000	2.5
491000	2.5
491000	2.5
492000	2.5
492000	2.49
493000	2.48
494000	2.45
496000	2.41
498000	2.38
500000	2.37
502000	2.35
504000	2.34
506000	2.33
508000	2.32
510000	2.31
515000	2.29
520000	2.26
530000	2.22
540000	2.17
550000	2.12
560000	2.06
570000	1.99
580000	1.91
590000	1.81
600000	1.68
605000	1.6
610000	1.51
612000	1.48
614000	1.44
616000	1.41
618000	1.38
620000	1.36
622000	1.35
624000	1.35
625000	1.36
626000	1.37
628000	1.41
630000	1.47
635000	1.7
640000	1.96
642000	2.05
644000	2.13
645000	2.17
646000	2.2
648000	2.25
650000	2.29
652000	2.32
654000	2.34
655000	2.35
656000	2.36
658000	2.37
660000	2.37
670000	2.36
680000	2.31
690000	2.26
700000	2.22
710000	2.17
720000	2.13
740000	2.05
760000	1.97
780000	1.9
800000	1.82
820000	1.75
840000	1.68
860000	1.59
880000	1.51
900000	1.41
910000	1.36
920000	1.3
930000	1.23
940000	1.16
950000	1.09
960000	1.02
965000	0.989
970000	0.974
975000	0.986
980000	1.05
985000	1.2
990000	1.47
995000	1.87
1000000	2.31
1010000	2.64
1010000	2.79
1010000	2.8
1010000	2.79
1020000	2.77
1020000	2.73
1020000	2.69
1040000	2.23
1050000	2.14
1050000	2.07
1060000	2
1060000	1.95
1070000	1.9
1070000	1.86
1080000	1.84
1080000	1.82
1090000	1.82
1090000	1.85
1100000	1.91
1100000	2.06
1110000	2.36
1110000	2.98
1110000	3.34
1110000	3.71
1120000	3.99
1120000	4.04
1120000	4.03
1120000	3.95
1120000	3.81
1130000	2.86
1130000	2.21
1140000	1.87
1140000	1.69
1150000	1.58
1150000	1.51
1160000	1.46
1160000	1.43
1170000	1.4
1170000	1.38
1170000	1.38
1170000	1.38
1180000	1.38
1180000	1.39
1180000	1.42
1180000	1.46
1180000	1.54
1180000	1.77
1180000	1.86
1180000	1.98
1180000	2.15
1180000	2.39
1180000	2.7
1180000	3.1
1180000	3.54
1180000	3.84
1180000	3.82
1190000	3.49
1190000	3.05
1190000	2.65
1190000	2.34
1190000	2.11
1190000	1.94
1190000	1.82
1190000	1.74
1190000	1.67
1190000	1.62
1190000	1.58
1190000	1.55
1190000	1.52
1190000	1.5
1190000	1.48
1190000	1.47
1190000	1.43
1190000	1.41
1190000	1.4
1190000	1.41
1200000	1.43
1200000	1.46
1200000	1.5
1210000	1.75
1210000	2.05
1220000	1.8
1220000	1.56
1230000	1.46
1230000	1.41
1240000	1.4
1240000	1.39
1250000	1.39
1250000	1.4
1260000	1.41
1260000	1.42
1270000	1.43
1270000	1.45
1280000	1.46
1280000	1.48
1290000	1.5
1290000	1.53
1300000	1.55
1300000	1.58
1310000	1.61
1310000	1.65
1320000	1.7
1320000	1.76
1330000	1.84
1330000	1.97
1340000	2.18
1340000	2.54
1350000	3.11
1350000	3.5
1360000	3.12
1360000	2.6
1360000	2.46
1360000	2.35
1370000	2.27
1370000	2.21
1370000	2.16
1370000	2.13
1370000	2.11
1380000	2.1
1380000	2.09
1380000	2.1
1390000	2.12
1390000	2.17
1400000	2.23
1400000	2.3
1400000	2.32
1400000	2.33
1410000	2.34
1410000	2.34
1410000	2.33
1420000	2.29
1420000	2.22
1430000	2.16
1430000	2.1
1440000	2.06
1440000	2.02
1450000	1.99
1450000	1.97
1460000	1.95
1460000	1.94
1470000	1.93
1470000	1.92
1480000	1.91
1480000	1.91
1490000	1.9
1490000	1.9
1500000	1.9
1500000	1.89
1510000	1.89
1510000	1.89
1520000	1.89
1520000	1.89
1530000	1.89
1530000	1.89
1540000	1.89
1540000	1.89
1550000	1.89
1550000	1.9
1560000	1.9
1560000	1.92
1570000	1.94
1570000	1.97
1580000	2.03
1580000	2.13
1580000	2.19
1580000	2.28
1590000	2.39
1590000	2.55
1590000	2.75
1590000	3.01
1590000	3.31
1600000	3.45
1600000	3.57
1600000	3.7
1600000	3.61
1600000	3.37
1600000	3.09
1610000	2.96
1610000	2.83
1610000	2.62
1610000	2.46
1620000	2.21
1620000	2.08
1630000	2
1630000	1.95
1640000	1.92
1640000	1.89
1650000	1.87
1650000	1.86
1660000	1.85
1660000	1.84
1670000	1.84
1670000	1.83
1680000	1.82
1680000	1.82
1690000	1.82
1690000	1.82
1700000	1.82
1700000	1.82
1710000	1.82
1710000	1.82
1720000	1.83
1720000	1.84
1730000	1.85
1730000	1.86
1740000	1.88
1740000	1.91
1750000	1.94
1750000	1.99
1760000	2.05
1760000	2.12
1770000	2.23
1770000	2.35
1780000	2.48
1780000	2.6
1780000	2.62
1780000	2.64
1790000	2.64
1790000	2.62
1790000	2.59
1800000	2.47
1800000	2.33
1810000	2.19
1810000	2.07
1820000	1.98
1820000	1.91
1830000	1.86
1830000	1.81
1840000	1.78
1840000	1.75
1850000	1.73
1850000	1.71
1860000	1.69
1860000	1.68
1870000	1.66
1870000	1.65
1880000	1.64
1880000	1.63
1890000	1.63
1890000	1.62
1900000	1.61
1900000	1.6
1910000	1.59
1920000	1.58
1930000	1.57
1940000	1.56
1950000	1.55
1960000	1.54
1970000	1.53
1980000	1.52
1990000	1.52
2000000	1.51
2010000	1.5
2020000	1.49
2030000	1.49
2040000	1.48
2050000	1.47
2060000	1.47
2070000	1.46
2080000	1.45
2090000	1.45
2100000	1.44
2110000	1.44
2120000	1.43
2130000	1.43
2140000	1.42
2150000	1.42
2160000	1.42
2170000	1.42
2180000	1.43
2190000	1.45
2200000	1.48
2200000	1.48
2200000	1.49
2210000	1.5
2210000	1.51
2210000	1.51
2210000	1.52
2210000	1.53
2220000	1.53
2220000	1.54
2220000	1.54
2220000	1.55
2220000	1.55
2230000	1.55
2230000	1.55
2230000	1.55
2230000	1.55
2230000	1.55
2240000	1.54
2240000	1.54
2240000	1.53
2240000	1.53
2240000	1.52
2250000	1.52
2250000	1.51
2250000	1.5
2260000	1.47
2270000	1.45
2280000	1.43
2290000	1.41
2300000	1.4
2310000	1.39
2320000	1.38
2330000	1.37
2340000	1.36
2350000	1.36
2360000	1.35
2370000	1.35
2380000	1.34
2390000	1.34
2400000	1.33
2420000	1.32
2440000	1.3
2450000	1.3
2460000	1.3
2480000	1.3
2480000	1.48
2480000	1.3
2480000	1.3
2480000	1.3
2490000	1.29
2490000	1.29
2500000	1.29
2500000	1.3
2510000	1.32
2510000	1.32
2510000	1.32
2510000	1.33
2510000	1.33
2510000	1.33
2510000	1.34
2510000	1.35
2510000	1.37
2510000	1.37
2510000	1.37
2510000	1.37
2510000	1.37
2510000	1.35
2510000	1.34
2510000	1.33
2510000	1.33
2510000	1.32
2510000	1.32
2520000	1.32
2520000	1.31
2530000	1.3
2530000	1.3
2540000	1.3
2560000	1.3
2580000	1.3
2600000	1.29
2620000	1.28
2630000	1.3
2640000	1.31
2650000	1.29
2660000	1.24
2670000	1.2
2680000	1.19
2690000	1.19
2700000	1.21
2700000	1.25
2700000	1.28
2700000	1.31
2710000	1.34
2710000	1.34
2710000	1.33
2710000	1.29
2710000	1.25
2720000	1.21
2720000	1.17
2720000	1.15
2730000	1.09
2730000	1.05
2740000	1.03
2740000	1.01
2750000	1
2750000	0.996
2760000	0.998
2760000	1.01
2770000	1.06
2780000	1.12
2790000	1.17
2800000	1.2
2820000	1.24
2840000	1.26
2860000	1.25
2880000	1.26
2890000	1.29
2890000	1.36
2890000	1.35
2890000	1.32
2900000	1.28
2900000	1.26
2900000	1.24
2900000	1.23
2900000	1.22
2910000	1.22
2910000	1.19
2910000	1.2
2910000	1.22
2910000	1.25
2920000	1.27
2920000	1.28
2920000	1.29
2930000	1.3
2930000	1.31
2940000	1.33
2940000	1.36
2940000	1.38
2940000	1.4
2950000	1.42
2950000	1.44
2950000	1.49
2950000	1.57
2950000	1.69
2950000	1.85
2960000	1.93
2960000	1.99
2960000	2.03
2960000	2.03
2960000	2
2960000	1.93
2960000	1.86
2960000	1.78
2960000	1.64
2970000	1.55
2970000	1.48
2970000	1.43
2980000	1.37
2980000	1.34
2990000	1.32
2990000	1.32
3000000	1.32
3020000	1.33
3040000	1.33
3050000	1.33
3060000	1.33
3070000	1.34
3080000	1.35
3080000	1.37
3090000	1.37
3090000	1.37
3100000	1.36
3100000	1.35
3110000	1.34
3110000	1.34
3120000	1.33
3130000	1.33
3140000	1.33
3150000	1.33
3160000	1.37
3170000	1.41
3180000	1.47
3190000	1.54
3200000	1.57
3200000	1.59
3210000	1.58
3220000	1.51
3230000	1.43
3240000	1.35
3250000	1.29
3260000	1.25
3280000	1.2
3300000	1.18
3320000	1.19
3340000	1.19
3360000	1.18
3380000	1.18
3400000	1.17
3420000	1.15
3440000	1.13
3460000	1.13
3480000	1.16
3490000	1.18
3490000	1.22
3500000	1.29
3500000	1.4
3500000	1.46
3500000	1.52
3510000	1.58
3510000	1.63
3510000	1.65
3510000	1.64
3510000	1.59
3520000	1.53
3520000	1.46
3520000	1.39
3520000	1.36
3520000	1.33
3520000	1.31
3520000	1.31
3530000	1.32
3530000	1.33
3530000	1.33
3540000	1.36
3550000	1.38
3550000	1.39
3550000	1.4
3560000	1.41
3560000	1.43
3560000	1.45
3560000	1.49
3560000	1.53
3570000	1.57
3570000	1.6
3570000	1.6
3570000	1.57
3570000	1.52
3580000	1.47
3580000	1.44
3580000	1.43
3580000	1.42
3590000	1.38
3590000	1.35
3600000	1.33
3600000	1.32
3610000	1.31
3620000	1.3
3630000	1.29
3640000	1.29
3650000	1.3
3660000	1.3
3670000	1.31
3680000	1.31
3690000	1.31
3700000	1.31
3710000	1.31
3720000	1.31
3730000	1.31
3740000	1.32
3750000	1.32
3800000	1.34
3820000	1.35
3830000	1.36
3840000	1.37
3850000	1.37
3860000	1.38
3880000	1.39
3880000	1.4
3900000	1.41
3920000	1.43
3940000	1.44
3950000	1.44
3960000	1.44
3980000	1.44
4000000	1.44
4020000	1.48
4040000	1.54
4050000	1.57
4060000	1.58
4070000	1.58
4080000	1.57
4090000	1.56
4100000	1.56
4110000	1.58
4120000	1.63
4130000	1.68
4140000	1.72
4150000	1.76
4160000	1.8
4170000	1.84
4180000	1.87
4190000	1.87
4200000	1.84
4220000	1.77
4230000	1.73
4240000	1.7
4250000	1.65
4260000	1.61
4280000	1.54
4300000	1.47
4300000	1.46
4350000	1.37
4400000	1.3
4420000	1.28
4440000	1.26
4450000	1.25
4460000	1.24
4480000	1.23
4500000	1.26
4510000	1.26
4520000	1.23
4530000	1.2
4530000	1.17
4540000	1.13
4540000	1.11
4550000	1.12
4550000	1.14
4560000	1.18
4570000	1.23
4580000	1.27
4590000	1.29
4600000	1.29
4610000	1.28
4620000	1.24
4630000	1.19
4640000	1.13
4650000	1.08
4660000	1.03
4680000	0.952
4700000	0.897
4720000	0.841
4740000	0.813
4740000	0.807
4750000	0.792
4760000	0.777
4780000	0.751
4800000	0.732
4820000	0.715
4840000	0.709
4850000	0.705
4860000	0.701
4880000	0.697
4900000	0.7
4920000	0.706
4930000	0.712
4940000	0.715
4950000	0.722
4960000	0.731
4980000	0.753
5000000	0.777
5020000	0.813
5040000	0.859
5050000	0.884
5060000	0.91
5080000	0.967
5100000	1.03
5120000	1.09
5140000	1.15
5150000	1.17
5160000	1.19
5180000	1.22
5200000	1.25
5220000	1.28
5240000	1.3
5250000	1.31
5260000	1.32
5270000	1.32
5280000	1.32
5300000	1.32
5320000	1.32
5340000	1.31
5350000	1.31
5360000	1.31
5380000	1.3
5400000	1.29
5420000	1.29
5440000	1.28
5450000	1.27
5460000	1.27
5470000	1.26
5480000	1.26
5500000	1.25
5510000	1.24
5520000	1.24
5530000	1.24
5540000	1.24
5550000	1.25
5550000	1.25
5560000	1.26
5570000	1.27
5580000	1.27
5590000	1.25
5600000	1.24
5620000	1.21
5640000	1.2
5650000	1.19
5660000	1.19
5680000	1.18
5700000	1.16
5710000	1.15
5720000	1.14
5740000	1.12
5750000	1.11
5760000	1.1
5780000	1.08
5800000	1.06
5820000	1.05
5840000	1.04
5850000	1.04
5860000	1.04
5860000	1.04
5880000	1.04
5900000	1.05
5910000	1.05
5920000	1.06
5930000	1.07
5940000	1.08
5950000	1.08
5960000	1.08
5970000	1.09
5980000	1.08
5990000	1.07
6000000	1.06
6010000	1.04
6020000	1.04
6030000	1.05
6040000	1.06
6050000	1.07
6060000	1.07
6070000	1.08
6080000	1.08
6090000	1.09
6100000	1.11
6100000	1.11
6120000	1.12
6140000	1.13
6150000	1.14
6160000	1.14
6180000	1.15
6200000	1.15
6220000	1.16
6240000	1.14
6250000	1.11
6250000	1.1
6260000	1.08
6280000	1.03
6300000	0.989
6320000	0.956
6340000	0.943
6350000	0.937
6360000	0.93
6380000	0.922
6390000	0.924
6400000	0.928
6450000	0.958
6500000	0.986
6520000	1
6540000	1.02
6540000	1.02
6550000	1.02
6560000	1.01
6580000	0.995
6600000	0.981
6650000	0.938
6650000	0.937
6700000	0.897
6730000	0.877
6750000	0.867
6800000	0.842
6850000	0.825
6850000	0.825
6900000	0.82
6910000	0.821
6950000	0.824
7000000	0.846
7020000	0.859
7040000	0.873
7050000	0.88
7060000	0.887
7080000	0.901
7100000	0.918
7120000	0.936
7140000	0.955
7150000	0.965
7160000	0.977
7180000	1
7200000	1.02
7200000	1.02
7220000	1.05
7240000	1.08
7250000	1.09
7260000	1.11
7280000	1.13
7290000	1.14
7300000	1.15
7310000	1.15
7320000	1.14
7340000	1.1
7350000	1.09
7360000	1.11
7380000	1.16
7390000	1.19
7400000	1.21
7400000	1.21
7410000	1.23
7420000	1.23
7440000	1.22
7450000	1.21
7450000	1.21
7460000	1.19
7480000	1.13
7500000	1.08
7540000	1.03
7550000	1.02
7600000	0.991
7650000	0.973
7700000	0.969
7720000	0.97
7740000	0.977
7750000	0.985
7760000	0.994
7780000	1.01
7800000	1.03
7820000	1.06
7840000	1.08
7850000	1.1
7860000	1.12
7880000	1.15
7900000	1.15
7920000	1.08
7940000	1.02
7950000	0.984
7960000	0.954
7980000	0.899
7990000	0.878
8000000	0.862
8050000	0.842
8100000	0.835
8150000	0.84
8200000	0.851
8250000	0.842
8300000	0.82
8350000	0.806
8400000	0.821
8450000	0.848
8500000	0.864
8540000	0.863
8550000	0.864
8600000	0.876
8640000	0.889
8650000	0.89
8700000	0.896
8720000	0.897
8750000	0.897
8800000	0.892
8850000	0.882
8900000	0.871
8950000	0.865
9000000	0.863
9020000	0.864
9050000	0.867
9060000	0.868
9100000	0.869
9100000	0.869
9150000	0.863
9200000	0.853
9250000	0.843
9300000	0.839
9350000	0.84
9380000	0.84
9380000	0.839
9400000	0.839
9460000	0.834
9500000	0.836
9600000	0.847
9650000	0.851
9660000	0.852
9700000	0.856
9730000	0.858
9800000	0.861
9840000	0.863
9900000	0.866
9920000	0.867
9920000	0.867
10000000	0.874
10000000	0.875
10100000	0.886
10200000	0.894
10300000	0.897
10300000	0.9
10400000	0.888
10400000	0.87
10500000	0.856
10500000	0.855
10500000	0.851
10500000	0.835
10600000	0.843
10600000	0.867
10700000	0.885
10700000	0.892
10800000	0.885
10800000	0.866
10900000	0.82
11000000	0.784
11000000	0.783
11000000	0.78
11100000	0.767
11200000	0.772
11300000	0.789
11300000	0.792
11400000	0.808
11500000	0.827
11500000	0.832
11500000	0.831
11600000	0.846
11700000	0.868
11800000	0.893
11900000	0.91
12000000	0.927
12100000	0.938
12100000	0.938
12100000	0.945
12200000	0.963
12400000	0.984
12500000	0.987
12600000	0.989
12600000	0.99
12600000	0.99
12700000	0.992
12800000	0.992
12900000	0.991
13000000	0.989
13100000	0.982
13100000	0.982
13200000	0.975
13300000	0.972
13400000	0.971
13500000	0.97
13600000	0.97
13700000	0.97
13700000	0.97
13700000	0.97
13800000	0.969
13900000	0.969
14000000	0.97
14200000	0.97
14200000	0.97
14200000	0.97
14300000	0.97
14400000	0.97
14500000	0.97
14600000	0.97
14700000	0.97
14700000	0.97
14800000	0.97
15000000	0.97
15300000	0.972
15300000	0.972
15300000	0.972
15400000	0.973
15500000	0.973
15600000	0.975
15800000	0.979
15800000	0.979
15900000	0.981
16000000	0.982
16100000	0.982
16200000	0.98
16300000	0.975
16300000	0.975
16400000	0.974
16500000	0.973
16600000	0.976
16900000	0.995
16900000	0.995
16900000	0.995
17000000	0.996
17200000	0.991
17200000	0.989
17400000	0.981
17400000	0.981
17500000	0.978
17700000	0.972
18000000	0.965
18000000	0.965
18000000	0.964
18200000	0.959
18200000	0.959
18500000	0.959
18500000	0.959
18500000	0.959
18600000	0.962
18800000	0.969
19000000	0.976
19000000	0.977
19000000	0.977
19100000	0.98
19300000	0.987
19300000	0.987
19500000	0.995
19600000	0.998
19600000	0.998
19600000	1
19800000	1.01
20000000	1.02
20000000	1.02
21000000	0.992
21700000	0.978
22000000	0.972
23000000	0.961
24000000	0.958
24500000	0.958
25000000	0.958
26000000	0.959
27000000	0.954
28000000	0.946
29000000	0.938
30000000	0.929
31000000	0.92
31100000	0.919
32000000	0.911
32800000	0.903
33000000	0.902
34000000	0.893
35000000	0.885
35200000	0.883
36000000	0.877
37000000	0.869
38000000	0.86
39000000	0.85
39600000	0.844
40000000	0.839
41000000	0.826
42000000	0.813
43000000	0.798
44000000	0.784
45000000	0.769
46000000	0.755
47000000	0.741
48000000	0.727
49000000	0.715
50000000	0.702
51000000	0.691
52000000	0.68
53000000	0.669
54000000	0.659
55000000	0.649
56000000	0.639
57000000	0.629
58000000	0.618
59000000	0.608
60000000	0.597
61000000	0.586
62000000	0.575
63000000	0.564
64000000	0.553
65000000	0.542
66000000	0.531
67000000	0.52
68000000	0.51
69000000	0.5
70000000	0.491
71000000	0.482
72000000	0.473
73000000	0.464
74000000	0.456
75000000	0.448
76000000	0.44
77000000	0.433
78000000	0.425
79000000	0.418
80000000	0.41
81000000	0.402
82000000	0.395
83000000	0.387
84000000	0.38
85000000	0.373
86000000	0.366
87000000	0.359
88000000	0.352
89000000	0.346
90000000	0.34
91000000	0.334
92000000	0.329
93000000	0.323
94000000	0.318
95000000	0.313
96000000	0.308
97000000	0.303
98000000	0.298
99000000	0.293
100000000	0.288
102000000	0.278
104000000	0.269
106000000	0.259
108000000	0.25
110000000	0.241
112000000	0.232
114000000	0.222
116000000	0.213
118000000	0.204
120000000	0.196
122000000	0.189
124000000	0.182
126000000	0.176
128000000	0.17
130000000	0.165
132000000	0.16
134000000	0.155
136000000	0.151
138000000	0.147
140000000	0.142
142000000	0.138
144000000	0.133
146000000	0.129
148000000	0.125
150000000	0.12

## Sheet: oxygen_elastic
eV	barns
1e-05	3.84
1.09e-05	3.84
1.19e-05	3.84
1.29e-05	3.84
1.39e-05	3.84
1.48e-05	3.84
1.58e-05	3.84
1.67e-05	3.84
1.77e-05	3.84
1.96e-05	3.85
2.16e-05	3.85
2.35e-05	3.85
2.55e-05	3.85
2.73e-05	3.85
2.93e-05	3.85
3.12e-05	3.85
3.32e-05	3.85
3.5e-05	3.85
3.69e-05	3.85
3.89e-05	3.85
4.09e-05	3.85
4.47e-05	3.85
4.87e-05	3.85
5.24e-05	3.85
5.64e-05	3.85
6.02e-05	3.85
6.41e-05	3.85
6.79e-05	3.85
7.19e-05	3.85
7.93e-05	3.85
8.73e-05	3.85
9.48e-05	3.85
0.000103	3.85
0.00011	3.85
0.000118	3.85
0.000126	3.85
0.000134	3.85
0.000149	3.85
0.000165	3.85
0.00018	3.85
0.000196	3.85
0.000211	3.85
0.000227	3.85
0.000242	3.85
0.000258	3.85
0.000272	3.85
0.000287	3.85
0.000319	3.85
0.000349	3.85
0.000381	3.85
0.000411	3.85
0.000443	3.85
0.000473	3.85
0.000505	3.85
0.000564	3.85
0.000596	3.85
0.000629	3.85
0.000688	3.85
0.000753	3.85
0.000812	3.85
0.000876	3.85
0.000936	3.85
0.001	3.85
0.00109	3.85
0.00119	3.85
0.00128	3.85
0.00138	3.85
0.00147	3.85
0.00157	3.85
0.00176	3.85
0.00194	3.85
0.00214	3.85
0.00232	3.85
0.00252	3.85
0.0027	3.85
0.00308	3.85
0.00328	3.85
0.00364	3.85
0.00404	3.85
0.0044	3.85
0.0048	3.85
0.00556	3.85
0.00632	3.85
0.0078	3.85
0.00933	3.85
0.0116	3.85
0.0132	3.85
0.0162	3.85
0.0192	3.85
0.0237	3.85
0.0253	3.85
0.0276	3.85
0.0347	3.85
0.0394	3.85
0.0485	3.85
0.0579	3.85
0.0722	3.85
0.1	3.85
0.119	3.85
0.147	3.85
0.166	3.85
0.213	3.85
0.25	3.85
0.306	3.85
0.436	3.85
0.511	3.85
0.625	3.85
0.747	3.85
0.928	3.85
1.05	3.85
1.36	3.85
1.6	3.85
1.96	3.85
2.2	3.85
2.81	3.85
3.79	3.85
4.53	3.85
5.98	3.85
6.95	3.85
8.43	3.85
10.4	3.85
12.3	3.85
14.3	3.85
18.1	3.85
20.1	3.85
28	3.85
31.9	3.85
39.7	3.85
47.5	3.85
63.1	3.85
78.7	3.85
94.3	3.85
110	3.85
126	3.85
157	3.85
188	3.85
219	3.85
250	3.85
313	3.85
375	3.85
500	3.85
625	3.85
750	3.85
875	3.85
1000	3.85
1250	3.85
1500	3.85
2000	3.85
2500	3.85
3000	3.85
4000	3.84
5000	3.84
6250	3.84
7500	3.84
8750	3.83
10000	3.83
12500	3.82
15000	3.82
20000	3.81
25000	3.8
30000	3.79
40000	3.77
50000	3.74
62500	3.72
75000	3.69
87500	3.67
100000	3.64
125000	3.6
150000	3.55
175000	3.51
200000	3.48
220000	3.45
240000	3.44
260000	3.43
280000	3.44
300000	3.47
310000	3.5
320000	3.55
330000	3.61
340000	3.71
350000	3.84
360000	4.04
370000	4.33
380000	4.79
390000	5.53
400000	6.79
405000	7.74
410000	8.98
415000	10.6
420000	12.5
425000	14.5
430000	16.1
435000	16.6
440000	15.8
445000	14.1
450000	12.2
455000	10.5
460000	9.04
465000	7.91
470000	7.03
475000	6.35
480000	5.81
485000	5.38
490000	5.04
495000	4.76
500000	4.53
510000	4.18
520000	3.92
530000	3.73
540000	3.58
550000	3.46
560000	3.37
570000	3.29
580000	3.22
590000	3.16
600000	3.11
620000	3.02
640000	2.95
660000	2.9
680000	2.85
700000	2.81
720000	2.77
740000	2.75
760000	2.73
780000	2.72
800000	2.72
820000	2.74
840000	2.79
860000	2.87
880000	3.01
900000	3.26
910000	3.45
920000	3.7
930000	4.03
940000	4.46
950000	5.02
960000	5.73
970000	6.51
980000	7.36
990000	7.97
1000000	8.15
1010000	7.87
1020000	7.27
1030000	6.55
1040000	5.87
1050000	5.27
1060000	4.78
1070000	4.38
1080000	4.06
1090000	3.8
1100000	3.59
1110000	3.41
1120000	3.27
1130000	3.14
1140000	3.04
1150000	2.95
1160000	2.88
1170000	2.82
1180000	2.76
1190000	2.72
1200000	2.69
1210000	2.67
1220000	2.66
1230000	2.67
1240000	2.7
1250000	2.77
1260000	2.9
1270000	3.14
1280000	3.57
1290000	3.91
1290000	4.37
1300000	4.95
1300000	5.63
1310000	6.29
1310000	6.7
1320000	6.68
1320000	6.27
1330000	5.66
1330000	5.04
1340000	4.07
1350000	3.47
1360000	3.09
1370000	2.84
1380000	2.67
1390000	2.55
1400000	2.46
1450000	2.19
1500000	2.06
1550000	1.96
1600000	1.89
1620000	1.88
1630000	1.9
1640000	2.07
1640000	2.19
1640000	2.28
1640000	2.42
1650000	2.63
1650000	2.96
1650000	3.52
1650000	4.5
1650000	5.25
1650000	6.21
1650000	7.34
1650000	8.39
1650000	8.93
1650000	8.65
1650000	7.72
1650000	6.58
1650000	4.73
1650000	3.65
1660000	3.04
1660000	2.67
1660000	2.45
1660000	2.29
1660000	2.19
1660000	2.11
1670000	1.93
1670000	1.86
1680000	1.83
1680000	1.8
1680000	1.8
1680000	1.79
1690000	1.79
1690000	1.81
1690000	1.85
1690000	1.91
1690000	1.96
1690000	1.98
1690000	1.96
1690000	1.9
1690000	1.79
1700000	1.77
1700000	1.76
1700000	1.76
1700000	1.76
1720000	1.72
1740000	1.69
1760000	1.66
1780000	1.62
1800000	1.58
1820000	1.57
1820000	1.61
1820000	1.68
1830000	1.85
1830000	2.24
1830000	3.1
1830000	3.75
1830000	4.39
1830000	4.74
1830000	4.66
1840000	4.3
1840000	3.87
1840000	3.49
1840000	3.18
1840000	2.93
1840000	2.75
1840000	2.48
1840000	2.31
1850000	2.2
1850000	2.12
1850000	2.06
1850000	2.01
1850000	1.98
1860000	1.95
1860000	1.94
1860000	1.92
1870000	1.91
1870000	1.92
1880000	1.95
1880000	2.03
1890000	2.16
1890000	2.38
1900000	2.71
1900000	3.07
1910000	3.18
1910000	2.96
1920000	2.62
1920000	2.35
1930000	2.15
1930000	2.02
1940000	1.92
1940000	1.85
1950000	1.76
1960000	1.7
1970000	1.66
1980000	1.63
1990000	1.6
2000000	1.58
2050000	1.5
2100000	1.42
2150000	1.34
2200000	1.22
2220000	1.15
2240000	1.06
2260000	0.941
2280000	0.777
2300000	0.563
2310000	0.504
2310000	0.443
2320000	0.382
2320000	0.323
2320000	0.312
2320000	0.3
2320000	0.289
2320000	0.278
2330000	0.267
2330000	0.257
2330000	0.247
2330000	0.237
2330000	0.227
2330000	0.218
2330000	0.208
2330000	0.2
2330000	0.191
2330000	0.183
2340000	0.175
2340000	0.168
2340000	0.161
2340000	0.154
2340000	0.148
2340000	0.143
2340000	0.137
2340000	0.133
2340000	0.128
2340000	0.124
2350000	0.121
2350000	0.118
2350000	0.116
2350000	0.114
2350000	0.113
2350000	0.112
2350000	0.111
2350000	0.111
2350000	0.112
2350000	0.113
2350000	0.113
2360000	0.115
2360000	0.115
2360000	0.115
2360000	0.115
2360000	0.119
2360000	0.122
2360000	0.125
2360000	0.129
2360000	0.134
2360000	0.138
2360000	0.143
2360000	0.149
2370000	0.155
2370000	0.161
2370000	0.168
2370000	0.175
2370000	0.189
2380000	0.231
2380000	0.278
2390000	0.379
2400000	0.481
2410000	0.576
2420000	0.66
2430000	0.732
2440000	0.794
2450000	0.845
2460000	0.889
2470000	0.924
2480000	0.954
2490000	0.979
2500000	1
2520000	1.03
2540000	1.05
2560000	1.07
2580000	1.08
2600000	1.09
2650000	1.09
2700000	1.09
2750000	1.09
2800000	1.09
2850000	1.1
2860000	1.1
2870000	1.11
2880000	1.13
2880000	1.14
2880000	1.16
2890000	1.2
2890000	1.24
2890000	1.39
2890000	1.46
2890000	1.57
2890000	1.66
2890000	1.77
2890000	1.92
2890000	2.13
2890000	2.42
2890000	2.77
2890000	3
2890000	2.74
2890000	2.1
2890000	1.56
2890000	1.26
2890000	1.11
2890000	1.03
2890000	0.992
2890000	0.967
2890000	0.977
2890000	0.999
2890000	1.03
2890000	1.06
2900000	1.07
2900000	1.08
2900000	1.09
2950000	1.14
3000000	1.21
3010000	1.23
3010000	1.24
3010000	1.25
3010000	1.26
3010000	1.26
3010000	1.27
3010000	1.28
3010000	1.29
3010000	1.31
3010000	1.33
3010000	1.38
3010000	1.48
3010000	1.78
3010000	3.06
3010000	1.31
3010000	1.13
3010000	1.13
3010000	1.14
3010000	1.15
3010000	1.16
3010000	1.17
3010000	1.17
3010000	1.18
3010000	1.18
3010000	1.19
3010000	1.19
3010000	1.19
3010000	1.2
3010000	1.21
3020000	1.22
3020000	1.24
3040000	1.29
3050000	1.32
3060000	1.35
3080000	1.43
3100000	1.52
3120000	1.64
3140000	1.79
3160000	1.96
3170000	2.06
3180000	2.16
3190000	2.27
3200000	2.39
3200000	2.4
3200000	2.41
3200000	2.43
3200000	2.45
3210000	2.47
3210000	2.49
3210000	2.53
3210000	2.58
3210000	2.69
3210000	2.95
3210000	3.27
3210000	3.93
3210000	4.12
3210000	4.33
3210000	4.55
3210000	4.78
3210000	4.98
3210000	5.14
3210000	5.23
3210000	5.23
3210000	5.15
3210000	5
3210000	4.58
3210000	4.14
3210000	3.77
3210000	3.49
3210000	3.28
3210000	3.13
3210000	3.02
3210000	2.93
3210000	2.86
3210000	2.81
3210000	2.77
3210000	2.74
3210000	2.72
3210000	2.69
3220000	2.68
3220000	2.63
3220000	2.61
3220000	2.6
3220000	2.6
3220000	2.61
3220000	2.62
3220000	2.64
3230000	2.66
3230000	2.68
3230000	2.69
3240000	2.74
3240000	2.79
3250000	2.84
3250000	2.88
3260000	2.92
3260000	2.96
3270000	2.99
3270000	3.03
3280000	3.06
3280000	3.08
3290000	3.11
3290000	3.13
3300000	3.14
3300000	3.16
3310000	3.17
3310000	3.18
3310000	3.18
3310000	3.18
3320000	3.18
3320000	3.19
3320000	3.19
3320000	3.19
3320000	3.19
3330000	3.19
3330000	3.19
3330000	3.19
3330000	3.19
3330000	3.19
3340000	3.19
3340000	3.19
3340000	3.18
3350000	3.18
3350000	3.17
3360000	3.17
3360000	3.16
3370000	3.14
3380000	3.12
3390000	3.1
3400000	3.09
3400000	3.09
3410000	3.07
3420000	3.06
3430000	3.05
3440000	3.05
3440000	3.06
3440000	3.06
3440000	3.07
3440000	3.08
3440000	3.13
3440000	3.88
3440000	3.99
3440000	3.59
3440000	3.72
3440000	4.21
3440000	5.26
3440000	5.47
3440000	5.6
3440000	5.62
3440000	5.54
3440000	5.37
3440000	4.23
3440000	3.64
3440000	3.38
3440000	3.26
3440000	3.19
3450000	3.15
3450000	3.05
3460000	3.04
3460000	3.03
3470000	3.02
3470000	3.02
3480000	3.02
3480000	3.01
3490000	3.01
3500000	3.01
3510000	3.01
3520000	3.02
3530000	3.02
3540000	3.03
3550000	3.03
3560000	3.04
3570000	3.05
3580000	3.06
3590000	3.06
3600000	3.07
3610000	3.08
3620000	3.08
3630000	3.08
3640000	3.08
3640000	3.08
3640000	3.08
3650000	3.08
3650000	3.08
3650000	3.08
3650000	3.08
3650000	3.08
3650000	3.08
3650000	3.08
3650000	3.08
3650000	3.08
3650000	3.08
3650000	3.08
3650000	3.08
3650000	3.08
3650000	3.08
3650000	3.08
3650000	3.08
3650000	3.08
3650000	3.08
3650000	3.08
3650000	3.08
3650000	3.07
3650000	3.07
3660000	3.07
3660000	3.07
3670000	3.07
3670000	3.06
3680000	3.05
3680000	3.05
3690000	3.04
3690000	3.03
3700000	3.02
3700000	3.02
3710000	3
3720000	2.99
3730000	3
3740000	3.07
3750000	3.17
3750000	3.4
3760000	3.98
3760000	5.34
3760000	5.63
3760000	5.83
3760000	5.88
3760000	5.78
3770000	5.55
3770000	5.24
3770000	4.91
3770000	4.6
3770000	4.32
3770000	4.08
3770000	3.71
3770000	3.46
3780000	3.28
3780000	3.15
3780000	3.05
3790000	2.9
3790000	2.8
3800000	2.74
3800000	2.68
3810000	2.61
3820000	2.54
3830000	2.49
3840000	2.44
3850000	2.39
3860000	2.35
3870000	2.31
3880000	2.28
3890000	2.24
3900000	2.22
3920000	2.17
3940000	2.13
3960000	2.11
3980000	2.07
4000000	2.04
4010000	1.98
4020000	1.89
4030000	1.76
4040000	1.6
4050000	1.42
4060000	1.28
4070000	1.18
4080000	1.13
4090000	1.11
4100000	1.1
4110000	1.11
4120000	1.13
4130000	1.18
4140000	1.29
4150000	1.46
4160000	1.69
4170000	1.8
4170000	1.91
4180000	2
4180000	2.06
4190000	2.1
4190000	2.11
4200000	2.1
4200000	2.07
4210000	2.04
4210000	1.99
4220000	1.94
4220000	1.89
4230000	1.83
4230000	1.77
4240000	1.71
4240000	1.65
4250000	1.59
4250000	1.53
4260000	1.48
4260000	1.42
4270000	1.37
4270000	1.33
4280000	1.3
4280000	1.31
4290000	1.37
4290000	1.5
4300000	1.72
4300000	2
4310000	2.28
4310000	2.53
4320000	2.72
4320000	2.84
4320000	2.86
4320000	2.87
4320000	2.88
4320000	2.89
4330000	2.9
4330000	2.9
4330000	2.91
4330000	2.91
4330000	2.91
4330000	2.9
4340000	2.87
4340000	2.8
4350000	2.73
4350000	2.64
4360000	2.56
4360000	2.48
4370000	2.34
4380000	2.22
4390000	2.13
4400000	2.04
4410000	1.97
4420000	1.92
4430000	1.87
4440000	1.84
4450000	1.84
4450000	1.84
4460000	1.84
4460000	1.83
4460000	1.81
4460000	1.75
4470000	1.65
4470000	1.5
4470000	1.35
4470000	1.25
4480000	1.2
4480000	1.24
4490000	1.28
4490000	1.3
4500000	1.31
4500000	1.31
4510000	1.31
4510000	1.3
4520000	1.28
4520000	1.28
4520000	1.28
4520000	1.28
4520000	1.29
4520000	1.3
4530000	1.32
4530000	1.35
4530000	1.39
4530000	1.47
4530000	1.58
4530000	1.75
4530000	2
4530000	2.32
4530000	2.64
4530000	2.83
4540000	2.82
4540000	2.67
4540000	2.48
4540000	2.3
4540000	2.15
4540000	2.03
4550000	1.69
4550000	1.56
4560000	1.49
4560000	1.44
4570000	1.41
4570000	1.38
4580000	1.36
4580000	1.34
4590000	1.32
4590000	1.31
4590000	1.31
4590000	1.31
4590000	1.3
4590000	1.3
4600000	1.3
4600000	1.3
4600000	1.3
4600000	1.3
4600000	1.29
4600000	1.29
4600000	1.33
4600000	1.34
4600000	1.34
4600000	1.34
4600000	1.33
4600000	1.3
4610000	1.28
4610000	1.27
4620000	1.27
4620000	1.27
4630000	1.3
4630000	1.31
4630000	1.32
4630000	1.33
4630000	1.35
4630000	1.38
4630000	1.41
4630000	1.45
4630000	1.51
4630000	1.58
4640000	1.68
4640000	1.78
4640000	1.87
4640000	1.9
4640000	1.85
4640000	1.74
4650000	1.31
4650000	1.2
4660000	1.16
4660000	1.14
4670000	1.12
4670000	1.11
4680000	1.1
4680000	1.09
4690000	1.08
4690000	1.07
4700000	1.06
4700000	1.05
4710000	1.04
4710000	1.03
4720000	1.02
4720000	1.01
4730000	1
4730000	0.995
4740000	0.986
4740000	0.977
4750000	0.969
4750000	0.961
4760000	0.954
4760000	0.948
4770000	0.943
4770000	0.94
4780000	0.939
4780000	0.942
4790000	0.95
4790000	0.966
4800000	0.991
4800000	1.03
4810000	1.09
4810000	1.17
4820000	1.28
4820000	1.43
4830000	1.6
4830000	1.76
4830000	1.81
4830000	1.86
4840000	1.88
4840000	1.9
4840000	1.91
4840000	1.93
4840000	1.94
4840000	1.94
4840000	1.95
4840000	1.95
4840000	1.95
4840000	1.94
4850000	1.94
4850000	1.88
4860000	1.8
4860000	1.72
4870000	1.55
4880000	1.42
4890000	1.32
4900000	1.24
4910000	1.17
4920000	1.12
4930000	1.07
4940000	1.03
4950000	0.995
4960000	0.964
4970000	0.938
4980000	0.917
4990000	0.903
5000000	0.898
5010000	0.905
5020000	0.929
5030000	0.976
5040000	1.05
5050000	1.14
5060000	1.25
5070000	1.37
5080000	1.47
5090000	1.57
5100000	1.68
5100000	1.71
5100000	1.74
5110000	1.78
5110000	1.83
5110000	1.88
5110000	1.95
5110000	2.03
5120000	2.07
5120000	2.12
5120000	2.18
5120000	2.24
5120000	2.3
5120000	2.37
5120000	2.45
5120000	2.54
5120000	2.62
5120000	2.72
5130000	2.82
5130000	2.91
5130000	3.01
5130000	3.1
5130000	3.17
5130000	3.24
5130000	3.28
5130000	3.3
5130000	3.29
5130000	3.26
5140000	3.2
5140000	3.13
5140000	3.04
5140000	2.94
5140000	2.84
5140000	2.73
5140000	2.52
5140000	2.34
5150000	2.18
5150000	2.04
5150000	1.93
5160000	1.72
5160000	1.59
5170000	1.5
5170000	1.43
5180000	1.34
5190000	1.28
5200000	1.23
5210000	1.19
5220000	1.16
5230000	1.14
5240000	1.11
5250000	1.09
5260000	1.07
5270000	1.05
5280000	1.04
5290000	1.02
5300000	1.01
5310000	1.13
5320000	0.921
5330000	0.978
5340000	1.65
5350000	1.29
5360000	1.08
5360000	1.01
5370000	0.967
5370000	0.959
5370000	0.952
5370000	0.943
5370000	0.935
5370000	0.925
5370000	0.917
5370000	0.913
5370000	0.921
5370000	0.952
5380000	0.988
5380000	0.993
5390000	0.971
5390000	0.957
5400000	0.948
5400000	0.941
5410000	0.931
5420000	0.925
5430000	0.922
5440000	0.921
5450000	0.923
5460000	0.929
5470000	0.938
5480000	0.952
5490000	0.971
5500000	0.996
5510000	1.03
5520000	1.07
5530000	1.12
5540000	1.18
5550000	1.25
5560000	1.32
5570000	1.41
5580000	1.5
5590000	1.59
5600000	1.67
5610000	1.7
5610000	1.73
5620000	1.76
5620000	1.78
5630000	1.79
5630000	1.81
5640000	1.81
5640000	1.81
5640000	1.81
5640000	1.81
5640000	1.81
5650000	1.81
5650000	1.8
5660000	1.79
5660000	1.78
5660000	1.77
5670000	1.77
5670000	1.75
5670000	1.75
5670000	1.74
5680000	1.73
5680000	1.72
5680000	1.72
5680000	1.71
5690000	1.68
5690000	1.66
5700000	1.63
5700000	1.61
5710000	1.59
5710000	1.57
5720000	1.54
5720000	1.52
5730000	1.5
5730000	1.48
5740000	1.46
5740000	1.44
5750000	1.42
5750000	1.4
5760000	1.38
5760000	1.37
5770000	1.35
5770000	1.33
5780000	1.32
5780000	1.3
5790000	1.29
5790000	1.27
5800000	1.26
5800000	1.25
5810000	1.23
5810000	1.22
5820000	1.21
5820000	1.2
5830000	1.19
5830000	1.18
5840000	1.17
5840000	1.16
5850000	1.15
5850000	1.14
5860000	1.14
5860000	1.13
5870000	1.13
5870000	1.13
5880000	1.13
5880000	1.13
5890000	1.14
5890000	1.16
5900000	1.19
5900000	1.25
5910000	1.34
5910000	1.41
5910000	1.49
5910000	1.57
5920000	1.74
5920000	1.8
5920000	1.87
5920000	1.94
5920000	2.01
5920000	2.08
5920000	2.15
5920000	2.22
5920000	2.27
5920000	2.31
5930000	2.34
5930000	2.35
5930000	2.34
5930000	2.31
5930000	2.27
5930000	2.21
5940000	1.85
5940000	1.53
5950000	1.32
5950000	1.17
5960000	1.07
5960000	0.991
5970000	0.924
5970000	0.861
5980000	0.8
5980000	0.749
5980000	0.738
5980000	0.743
5990000	0.755
5990000	0.776
5990000	0.856
5990000	1
5990000	1.22
5990000	1.44
6000000	1.54
6000000	1.61
6000000	1.65
6000000	1.68
6000000	1.68
6000000	1.67
6000000	1.66
6000000	1.63
6000000	1.6
6000000	1.58
6010000	1.52
6010000	1.47
6010000	1.42
6010000	1.38
6010000	1.35
6020000	1.33
6020000	1.32
6020000	1.29
6020000	1.26
6030000	1.22
6030000	1.18
6040000	1.15
6040000	1.12
6050000	1.11
6050000	1.1
6050000	1.09
6050000	1.09
6050000	1.08
6060000	1.08
6060000	1.08
6060000	1.08
6060000	1.08
6060000	1.08
6060000	1.08
6060000	1.08
6060000	1.08
6060000	1.08
6060000	1.08
6070000	1.08
6070000	1.08
6070000	1.09
6070000	1.09
6070000	1.11
6070000	1.12
6070000	1.14
6070000	1.16
6070000	1.18
6080000	1.21
6080000	1.25
6080000	1.3
6080000	1.34
6080000	1.36
6080000	1.34
6080000	1.2
6080000	1.07
6090000	1.03
6090000	1.01
6090000	0.975
6090000	0.958
6090000	0.948
6090000	0.942
6100000	0.937
6100000	0.933
6100000	0.93
6100000	0.928
6100000	0.925
6110000	0.923
6110000	0.92
6110000	0.918
6120000	0.913
6120000	0.907
6130000	0.902
6130000	0.897
6140000	0.888
6150000	0.88
6160000	0.873
6170000	0.867
6180000	0.864
6180000	0.862
6190000	0.858
6200000	0.854
6210000	0.852
6220000	0.85
6230000	0.85
6230000	0.849
6240000	0.848
6250000	0.848
6260000	0.84
6270000	0.835
6270000	0.835
6270000	0.835
6270000	0.835
6270000	0.835
6280000	0.835
6280000	0.838
6290000	0.843
6300000	0.848
6300000	0.849
6300000	0.851
6310000	0.852
6310000	0.852
6310000	0.852
6310000	0.853
6310000	0.854
6320000	0.855
6320000	0.857
6320000	0.859
6320000	0.862
6320000	0.865
6330000	0.866
6330000	0.868
6330000	0.872
6330000	0.876
6330000	0.879
6330000	0.882
6340000	0.885
6340000	0.888
6340000	0.892
6340000	0.895
6340000	0.898
6350000	0.901
6350000	0.906
6350000	0.911
6350000	0.917
6350000	0.924
6360000	0.933
6360000	0.942
6360000	0.951
6360000	0.959
6360000	0.97
6370000	0.982
6370000	0.996
6370000	1.01
6370000	1.02
6370000	1.04
6380000	1.05
6380000	1.05
6380000	1.07
6380000	1.09
6380000	1.12
6380000	1.14
6390000	1.15
6390000	1.16
6390000	1.18
6390000	1.2
6390000	1.22
6390000	1.23
6400000	1.24
6400000	1.24
6400000	1.24
6400000	1.23
6400000	1.23
6400000	1.21
6410000	1.2
6410000	1.18
6410000	1.14
6410000	1.09
6410000	1.05
6410000	1.01
6420000	0.986
6420000	0.966
6420000	0.931
6420000	0.902
6420000	0.875
6420000	0.85
6430000	0.838
6430000	0.825
6430000	0.802
6430000	0.78
6430000	0.771
6430000	0.77
6430000	0.77
6430000	0.76
6430000	0.743
6440000	0.726
6440000	0.709
6440000	0.693
6440000	0.679
6440000	0.668
6450000	0.659
6450000	0.651
6450000	0.643
6450000	0.64
6450000	0.637
6450000	0.637
6450000	0.637
6450000	0.637
6450000	0.637
6450000	0.632
6460000	0.627
6460000	0.622
6460000	0.617
6460000	0.612
6460000	0.607
6470000	0.603
6470000	0.599
6470000	0.594
6470000	0.59
6470000	0.586
6480000	0.584
6480000	0.581
6480000	0.577
6480000	0.572
6480000	0.567
6480000	0.562
6490000	0.557
6490000	0.553
6490000	0.548
6490000	0.543
6490000	0.538
6500000	0.535
6500000	0.532
6500000	0.531
6500000	0.531
6500000	0.531
6510000	0.532
6510000	0.534
6510000	0.536
6510000	0.538
6510000	0.54
6520000	0.542
6520000	0.543
6520000	0.543
6520000	0.543
6520000	0.543
6520000	0.545
6520000	0.546
6520000	0.548
6530000	0.549
6530000	0.55
6530000	0.554
6530000	0.557
6530000	0.561
6530000	0.565
6540000	0.568
6540000	0.572
6540000	0.577
6540000	0.581
6540000	0.585
6550000	0.59
6550000	0.594
6550000	0.599
6550000	0.604
6550000	0.609
6560000	0.614
6560000	0.619
6560000	0.624
6560000	0.629
6560000	0.635
6570000	0.64
6570000	0.645
6570000	0.651
6570000	0.657
6570000	0.663
6580000	0.666
6580000	0.669
6580000	0.675
6580000	0.682
6580000	0.688
6580000	0.696
6590000	0.703
6590000	0.711
6590000	0.718
6590000	0.726
6590000	0.733
6600000	0.739
6600000	0.745
6600000	0.751
6600000	0.755
6600000	0.76
6610000	0.765
6610000	0.769
6610000	0.773
6610000	0.778
6610000	0.782
6620000	0.786
6620000	0.79
6620000	0.794
6620000	0.798
6620000	0.802
6630000	0.804
6630000	0.806
6630000	0.81
6630000	0.814
6630000	0.818
6630000	0.821
6640000	0.825
6640000	0.828
6640000	0.831
6640000	0.833
6640000	0.835
6650000	0.836
6650000	0.837
6650000	0.839
6650000	0.842
6650000	0.846
6660000	0.849
6660000	0.853
6660000	0.861
6660000	0.869
6660000	0.878
6660000	0.888
6670000	0.893
6670000	0.9
6670000	0.914
6670000	0.929
6670000	0.944
6670000	0.957
6680000	0.961
6680000	0.96
6680000	0.939
6680000	0.92
6680000	0.911
6680000	0.902
6690000	0.899
6690000	0.896
6690000	0.889
6690000	0.884
6690000	0.878
6690000	0.874
6700000	0.872
6700000	0.87
6700000	0.867
6700000	0.865
6710000	0.858
6720000	0.857
6730000	0.859
6730000	0.861
6740000	0.868
6750000	0.879
6760000	0.895
6770000	0.919
6780000	0.934
6780000	0.953
6790000	1.02
6800000	1.06
6800000	1.12
6810000	1.19
6810000	1.26
6820000	1.32
6830000	1.22
6830000	1.11
6840000	0.916
6850000	0.793
6860000	0.748
6880000	0.719
6880000	0.713
6900000	0.704
6920000	0.705
6930000	0.709
6940000	0.706
6950000	0.707
6960000	0.712
6980000	0.727
6980000	0.733
7000000	0.764
7020000	0.801
7030000	0.809
7030000	0.818
7040000	0.827
7040000	0.836
7050000	0.845
7050000	0.851
7060000	0.857
7060000	0.86
7070000	0.858
7070000	0.851
7080000	0.845
7080000	0.836
7090000	0.823
7100000	0.812
7120000	0.805
7130000	0.805
7140000	0.782
7150000	0.777
7160000	0.783
7170000	0.826
7180000	0.868
7180000	0.939
7190000	1.15
7200000	1.38
7210000	1.32
7220000	1.21
7230000	1.16
7230000	1.12
7240000	1.04
7250000	0.979
7260000	0.963
7280000	0.959
7280000	0.951
7300000	0.946
7320000	0.992
7330000	1.02
7330000	1.03
7340000	1.02
7340000	0.998
7350000	0.98
7350000	0.962
7350000	0.95
7350000	0.948
7350000	0.948
7350000	0.948
7360000	0.941
7360000	0.918
7370000	0.873
7370000	0.81
7380000	0.869
7380000	0.934
7390000	0.925
7390000	0.916
7400000	0.897
7420000	0.863
7430000	0.856
7440000	0.838
7450000	0.826
7460000	0.813
7480000	0.795
7480000	0.791
7500000	0.778
7520000	0.803
7530000	0.804
7540000	0.803
7550000	0.802
7560000	0.805
7570000	0.807
7570000	0.806
7570000	0.806
7570000	0.804
7580000	0.797
7600000	0.789
7610000	0.797
7630000	0.81
7640000	0.825
7650000	0.835
7660000	0.846
7680000	0.863
7680000	0.868
7700000	0.89
7730000	0.921
7740000	0.931
7750000	0.937
7760000	0.942
7780000	0.948
7780000	0.949
7800000	0.954
7820000	0.958
7830000	0.959
7840000	0.978
7850000	0.989
7860000	0.994
7880000	0.974
7880000	0.959
7900000	0.88
7920000	0.798
7930000	0.775
7940000	0.705
7950000	0.658
7960000	0.618
7980000	0.574
7980000	0.562
8000000	0.537
8020000	0.542
8030000	0.547
8040000	0.559
8060000	0.592
8080000	0.629
8080000	0.637
8100000	0.674
8130000	0.732
8150000	0.781
8180000	0.81
8200000	0.828
8230000	0.843
8240000	0.849
8250000	0.849
8280000	0.832
8280000	0.828
8300000	0.808
8320000	0.78
8330000	0.772
8340000	0.749
8350000	0.732
8360000	0.715
8380000	0.688
8400000	0.663
8430000	0.649
8440000	0.64
8450000	0.633
8460000	0.626
8480000	0.614
8500000	0.594
8520000	0.585
8530000	0.585
8540000	0.584
8550000	0.586
8560000	0.588
8580000	0.595
8600000	0.615
8620000	0.646
8630000	0.655
8640000	0.682
8650000	0.702
8660000	0.723
8680000	0.756
8680000	0.768
8700000	0.814
8720000	0.857
8730000	0.866
8740000	0.884
8750000	0.888
8750000	0.891
8760000	0.894
8780000	0.887
8780000	0.881
8800000	0.85
8820000	0.81
8830000	0.801
8840000	0.775
8850000	0.759
8860000	0.743
8880000	0.718
8880000	0.708
8900000	0.67
8920000	0.649
8930000	0.651
8940000	0.651
8950000	0.654
8960000	0.679
8980000	0.68
8980000	0.681
8990000	0.686
9000000	0.706
9020000	0.736
9030000	0.753
9040000	0.818
9050000	0.847
9060000	0.815
9080000	0.768
9080000	0.753
9100000	0.736
9120000	0.716
9130000	0.711
9140000	0.694
9140000	0.689
9150000	0.676
9160000	0.663
9180000	0.645
9180000	0.638
9200000	0.616
9230000	0.602
9250000	0.6
9250000	0.6
9280000	0.605
9300000	0.619
9330000	0.651
9350000	0.686
9380000	0.714
9400000	0.72
9430000	0.695
9430000	0.691
9430000	0.691
9430000	0.691
9430000	0.691
9450000	0.689
9470000	0.688
9480000	0.687
9500000	0.685
9510000	0.684
9530000	0.682
9550000	0.684
9580000	0.686
9600000	0.691
9630000	0.706
9650000	0.713
9680000	0.722
9680000	0.722
9700000	0.729
9720000	0.734
9730000	0.734
9740000	0.734
9750000	0.733
9760000	0.732
9780000	0.73
9780000	0.733
9800000	0.743
9830000	0.744
9850000	0.729
9880000	0.711
9900000	0.707
9930000	0.707
9950000	0.714
9980000	0.731
10000000	0.74
10100000	0.754
10100000	0.787
10100000	0.8
10200000	0.812
10200000	0.823
10200000	0.823
10200000	0.824
10200000	0.825
10200000	0.826
10200000	0.818
10200000	0.818
10200000	0.818
10200000	0.817
10300000	0.816
10300000	0.792
10400000	0.756
10400000	0.74
10400000	0.722
10500000	0.709
10500000	0.708
10500000	0.708
10500000	0.708
10500000	0.71
10500000	0.71
10500000	0.71
10500000	0.71
10500000	0.71
10600000	0.709
10600000	0.707
10600000	0.706
10600000	0.691
10700000	0.688
10700000	0.687
10700000	0.687
10700000	0.688
10700000	0.692
10700000	0.703
10700000	0.706
10700000	0.68
10700000	0.624
10700000	0.649
10800000	0.673
10800000	0.693
10800000	0.712
10800000	0.729
10800000	0.743
10800000	0.757
10800000	0.771
10800000	0.785
10800000	0.798
10800000	0.806
10900000	0.811
10900000	0.811
10900000	0.808
10900000	0.808
10900000	0.81
10900000	0.813
10900000	0.818
10900000	0.823
10900000	0.836
10900000	0.866
11000000	0.908
11000000	0.952
11000000	0.98
11000000	0.982
11000000	0.984
11000000	0.988
11000000	0.994
11000000	0.996
11000000	0.997
11100000	1.04
11100000	1.11
11200000	1.15
11200000	1.1
11200000	1.07
11300000	1.03
11300000	0.977
11400000	0.93
11400000	0.899
11500000	0.91
11500000	0.94
11500000	0.955
11500000	0.967
11600000	0.972
11600000	1
11600000	1.01
11600000	1.01
11600000	1.01
11600000	1.01
11700000	1.01
11700000	1
11800000	1.01
11800000	1.06
11800000	1.06
11800000	1.06
11800000	1.07
11800000	1.07
11800000	1.07
11800000	1.07
11900000	1.07
11900000	1.04
12000000	1.04
12000000	1.05
12000000	1.05
12000000	1.04
12100000	0.991
12100000	0.937
12100000	0.927
12200000	0.889
12200000	0.879
12200000	0.868
12200000	0.884
12200000	0.884
12200000	0.885
12300000	0.885
12300000	0.889
12300000	0.889
12300000	0.889
12300000	0.888
12400000	0.886
12400000	0.885
12400000	0.884
12400000	0.881
12500000	0.876
12500000	0.877
12600000	0.876
12600000	0.87
12600000	0.865
12600000	0.859
12700000	0.849
12700000	0.84
12800000	0.853
12800000	0.899
12800000	0.907
12800000	0.907
12800000	0.911
12900000	0.944
12900000	0.973
12900000	0.974
13000000	0.958
13000000	0.92
13100000	0.895
13100000	0.894
13200000	0.902
13200000	0.91
13200000	0.909
13200000	0.909
13200000	0.909
13300000	0.909
13300000	0.904
13300000	0.905
13300000	0.905
13300000	0.905
13400000	0.909
13400000	0.913
13500000	0.92
13500000	0.924
13600000	0.921
13600000	0.934
13600000	0.934
13600000	0.935
13600000	0.935
13600000	0.936
13600000	0.939
13600000	0.943
13600000	0.948
13700000	0.952
13700000	0.959
13700000	0.965
13700000	0.968
13700000	0.972
13700000	0.978
13700000	0.985
13700000	0.991
13700000	0.998
13700000	1
13700000	1.01
13800000	1.01
13800000	1
13800000	0.998
13800000	1
13800000	1
13800000	1
13800000	1
13800000	1.01
13800000	1.01
13800000	1.02
13800000	1.02
13800000	1.01
13800000	1.01
13900000	1.01
13900000	1
13900000	1
13900000	0.999
13900000	0.996
13900000	0.993
14000000	0.979
14000000	0.965
14000000	0.957
14100000	0.936
[truncated: 317 more rows]

## Sheet: carbon_elastic
eV	barns
1e-05	4.74
0.001	4.74
0.0253	4.74
0.1	4.74
10	4.74
1000	4.73
5000	4.72
10000	4.7
15000	4.68
20000	4.67
25000	4.65
30000	4.63
35000	4.62
40000	4.6
45000	4.58
50000	4.57
75000	4.49
100000	4.41
125000	4.33
130000	4.31
135000	4.3
140000	4.29
143000	4.28
145000	4.28
148000	4.29
149000	4.31
150000	4.34
151000	4.39
152000	4.48
153000	4.52
154000	4.45
155000	4.37
156000	4.32
158000	4.27
160000	4.25
161000	4.24
163000	4.23
165000	4.22
170000	4.2
175000	4.19
180000	4.17
200000	4.12
225000	4.05
250000	3.98
275000	3.92
300000	3.86
325000	3.79
350000	3.73
375000	3.68
400000	3.62
425000	3.56
450000	3.51
475000	3.46
500000	3.4
525000	3.35
550000	3.3
575000	3.25
600000	3.21
625000	3.16
650000	3.12
675000	3.07
700000	3.03
725000	2.99
750000	2.95
775000	2.9
800000	2.87
825000	2.83
850000	2.79
875000	2.75
900000	2.72
925000	2.68
950000	2.64
975000	2.61
1000000	2.58
1030000	2.54
1050000	2.51
1050000	2.51
1080000	2.48
1100000	2.45
1130000	2.42
1150000	2.39
1180000	2.36
1200000	2.33
1230000	2.31
1250000	2.28
1280000	2.25
1300000	2.22
1330000	2.2
1350000	2.17
1380000	2.15
1400000	2.12
1430000	2.1
1450000	2.08
1480000	2.06
1500000	2.03
1530000	2.01
1550000	1.99
1550000	1.99
1580000	1.97
1600000	1.95
1630000	1.93
1650000	1.91
1680000	1.89
1680000	1.88
1700000	1.87
1710000	1.86
1720000	1.85
1720000	1.85
1730000	1.85
1730000	1.85
1730000	1.86
1730000	1.86
1740000	1.86
1740000	1.86
1740000	1.85
1750000	1.84
1750000	1.83
1760000	1.83
1760000	1.82
1770000	1.82
1780000	1.81
1780000	1.81
1790000	1.8
1800000	1.8
1820000	1.78
1830000	1.78
1850000	1.76
1880000	1.75
1900000	1.73
1930000	1.72
1950000	1.7
1980000	1.69
1980000	1.68
1990000	1.68
2000000	1.67
2030000	1.66
2050000	1.68
2050000	1.7
2050000	1.7
2050000	1.71
2060000	1.73
2060000	1.75
2060000	1.79
2060000	1.82
2060000	1.85
2060000	1.88
2060000	1.93
2070000	1.99
2070000	2.06
2070000	2.15
2070000	2.27
2070000	2.43
2070000	2.64
2070000	2.93
2070000	3.31
2070000	3.82
2070000	4.45
2080000	5.16
2080000	5.77
2080000	6.04
2080000	5.87
2080000	5.37
2080000	4.77
2080000	4.2
2080000	3.73
2080000	3.36
2080000	3.07
2090000	2.84
2090000	2.66
2090000	2.52
2090000	2.41
2090000	2.32
2090000	2.24
2090000	2.18
2090000	2.12
2090000	2.08
2090000	2.04
2100000	2.01
2100000	1.98
2100000	1.95
2100000	1.93
2100000	1.91
2100000	1.89
2100000	1.86
2100000	1.84
2110000	1.82
2110000	1.8
2110000	1.78
2110000	1.77
2110000	1.76
2120000	1.75
2120000	1.74
2120000	1.73
2140000	1.69
2160000	1.66
2180000	1.64
2200000	1.63
2220000	1.62
2240000	1.61
2260000	1.61
2280000	1.6
2300000	1.6
2320000	1.59
2340000	1.59
2360000	1.59
2380000	1.58
2400000	1.58
2420000	1.58
2440000	1.58
2460000	1.59
2480000	1.59
2500000	1.59
2520000	1.6
2540000	1.61
2550000	1.61
2560000	1.62
2580000	1.63
2600000	1.64
2620000	1.65
2640000	1.67
2660000	1.69
2680000	1.71
2700000	1.74
2720000	1.77
2740000	1.81
2760000	1.85
2780000	1.9
2790000	1.91
2790000	1.93
2800000	1.94
2800000	1.96
2800000	1.97
2800000	1.98
2810000	1.99
2810000	2.01
2810000	2.04
2810000	2.07
2810000	2.14
2810000	2.33
2810000	3.16
2820000	5.07
2820000	2.78
2820000	2.29
2820000	2.16
2820000	2.11
2820000	2.09
2820000	2.07
2820000	2.07
2830000	2.07
2830000	2.08
2830000	2.08
2840000	2.1
2840000	2.13
2850000	2.15
2850000	2.18
2860000	2.21
2860000	2.24
2870000	2.28
2870000	2.31
2880000	2.36
2880000	2.4
2890000	2.45
2890000	2.5
2900000	2.55
2900000	2.62
2910000	2.68
2910000	2.75
2920000	2.83
2920000	2.91
2920000	2.98
2930000	3.04
2930000	3.11
2940000	3.16
2940000	3.21
2940000	3.23
2950000	3.22
2950000	3.17
2960000	3.07
2960000	2.91
2960000	2.7
2970000	2.46
2970000	2.2
2980000	1.95
2980000	1.72
2980000	1.54
2990000	1.4
2990000	1.29
3000000	1.22
3000000	1.17
3010000	1.13
3020000	1.15
3030000	1.2
3040000	1.25
3050000	1.31
3050000	1.33
3060000	1.37
3080000	1.48
3100000	1.58
3120000	1.67
3140000	1.76
3160000	1.84
3180000	1.92
3200000	1.99
3220000	2.06
3240000	2.13
3260000	2.19
3280000	2.25
3300000	2.31
3320000	2.37
3340000	2.42
3360000	2.46
3380000	2.51
3400000	2.54
3420000	2.57
3440000	2.6
3460000	2.62
3480000	2.63
3500000	2.64
3520000	2.64
3540000	2.64
3550000	2.64
3560000	2.64
3580000	2.62
3600000	2.61
3620000	2.59
3640000	2.57
3660000	2.54
3680000	2.51
3700000	2.48
3720000	2.45
3740000	2.41
3760000	2.38
3780000	2.34
3800000	2.3
3820000	2.26
3840000	2.23
3860000	2.19
3880000	2.15
3900000	2.11
3920000	2.07
3940000	2.04
3960000	2
3980000	1.97
4000000	1.93
4010000	1.92
4020000	1.9
4030000	1.89
4040000	1.87
4050000	1.86
4050000	1.85
4060000	1.85
4070000	1.83
4080000	1.83
4090000	1.82
4100000	1.81
4110000	1.81
4120000	1.81
4130000	1.81
4140000	1.82
4150000	1.84
4160000	1.86
4170000	1.88
4180000	1.92
4190000	1.96
4200000	2
4210000	2.05
4220000	2.11
4230000	2.16
4240000	2.2
4250000	2.23
4260000	2.25
4270000	2.26
4280000	2.26
4290000	2.24
4300000	2.22
4310000	2.19
4320000	2.16
4330000	2.12
4340000	2.09
4350000	2.05
4360000	2.02
4370000	1.99
4380000	1.95
4390000	1.92
4400000	1.89
4420000	1.84
4440000	1.79
4460000	1.75
4480000	1.7
4500000	1.67
4520000	1.63
4540000	1.6
4550000	1.58
4560000	1.57
4580000	1.54
4600000	1.52
4620000	1.49
4640000	1.47
4660000	1.45
4680000	1.42
4700000	1.4
4720000	1.38
4740000	1.36
4760000	1.34
4780000	1.33
4800000	1.31
4810000	1.3
4810000	1.3
4820000	1.29
4850000	1.26
4900000	1.22
4900000	1.22
4920000	1.24
4920000	1.24
4930000	1.31
4930000	1.34
4940000	1.72
4940000	1.97
4940000	1.94
4940000	1.74
4940000	1.69
4940000	1.42
4950000	1.28
4950000	1.26
4950000	1.23
4960000	1.21
4980000	1.16
4990000	1.14
5000000	1.12
5000000	1.13
5030000	1.12
5050000	1.12
5100000	1.09
5120000	1.05
5150000	1.06
5180000	1.04
5200000	1.02
5230000	1
5280000	0.965
5300000	0.957
5330000	0.933
5340000	0.963
5340000	0.922
5360000	1.46
5360000	1.7
5370000	1.86
5370000	1.84
5380000	1.63
5380000	1.55
5390000	1.34
5400000	1.2
5410000	1.13
5420000	1.1
5430000	1.07
5440000	1.06
5460000	1.02
5500000	0.991
5550000	0.973
5550000	0.982
5600000	0.959
5650000	0.942
5700000	0.92
5800000	0.91
5900000	0.885
6000000	0.875
6050000	0.873
6050000	0.876
6130000	0.891
6160000	0.914
6170000	0.939
6180000	0.946
6180000	0.948
6190000	0.963
6200000	0.981
6210000	1.02
6220000	1.04
6230000	1.09
6240000	1.16
6250000	1.24
6290000	2.1
6300000	2.38
6300000	2.26
6310000	2.01
6320000	1.6
6330000	1.37
6340000	1.19
6350000	1.15
6360000	1.22
6370000	1.07
6390000	0.889
6400000	0.873
6410000	0.847
6420000	0.825
6430000	0.841
6440000	0.828
6450000	0.834
6470000	0.828
6490000	0.83
6510000	0.804
6540000	0.706
6550000	0.632
6560000	0.591
6570000	0.53
6580000	0.501
6590000	0.505
6600000	0.514
6620000	0.577
6640000	0.592
6660000	0.737
6670000	0.682
6670000	0.67
6680000	0.661
6700000	0.656
6750000	0.65
6810000	0.646
6920000	0.606
7000000	0.574
7050000	0.573
7100000	0.569
7140000	0.583
7180000	0.603
7200000	0.64
7220000	0.668
7230000	0.676
7250000	0.747
7270000	0.823
7280000	0.884
7340000	1.33
7350000	1.43
7360000	1.42
7370000	1.46
7400000	1.41
7420000	1.4
7470000	1.37
7530000	1.38
7540000	1.36
7550000	1.36
7590000	1.34
7620000	1.33
7650000	1.34
7670000	1.39
7680000	1.41
7700000	1.53
7700000	1.53
7730000	1.8
7750000	1.99
7750000	1.95
7770000	1.82
7790000	1.68
7810000	1.58
7820000	1.58
7860000	1.52
7890000	1.49
7890000	1.47
7900000	1.47
7930000	1.43
7940000	1.41
8000000	1.35
8010000	1.35
8010000	1.31
8010000	1.33
8040000	1.3
8050000	1.33
8080000	1.32
8080000	1.31
8100000	1.32
8100000	1.33
8110000	1.32
8110000	1.3
8120000	1.28
8130000	1.25
8140000	1.23
8160000	1.16
8170000	1.12
8200000	0.973
8210000	0.949
8220000	0.942
8240000	0.921
8280000	0.877
8300000	0.861
8300000	0.857
8320000	0.851
8330000	0.837
8390000	0.803
8400000	0.798
8430000	0.8
8450000	0.786
8450000	0.772
8480000	0.776
8500000	0.757
8500000	0.749
8520000	0.757
8550000	0.739
8600000	0.755
8610000	0.756
8660000	0.748
8700000	0.745
8710000	0.737
8750000	0.718
8770000	0.716
8800000	0.707
8830000	0.689
8850000	0.677
8890000	0.668
8920000	0.638
8940000	0.638
8980000	0.633
9000000	0.631
9010000	0.644
9020000	0.643
9030000	0.65
9050000	0.654
9050000	0.669
9070000	0.668
9080000	0.686
9150000	0.723
9160000	0.737
9180000	0.735
9220000	0.731
9250000	0.725
9250000	0.733
9300000	0.717
9360000	0.7
9400000	0.681
9450000	0.672
9500000	0.669
9520000	0.67
9550000	0.664
9560000	0.669
9590000	0.671
9600000	0.671
9630000	0.68
9640000	0.687
9680000	0.686
9680000	0.684
9690000	0.683
9700000	0.685
9730000	0.67
9740000	0.676
9750000	0.67
9800000	0.685
9820000	0.684
9830000	0.686
9870000	0.679
9900000	0.672
9920000	0.674
9920000	0.668
10000000	0.657
10100000	0.643
10100000	0.637
10200000	0.642
10300000	0.634
10300000	0.629
10400000	0.635
10400000	0.643
10400000	0.665
10500000	0.678
10500000	0.691
10500000	0.691
10500000	0.702
10600000	0.698
10600000	0.708
10600000	0.725
10700000	0.751
10700000	0.753
10800000	0.786
10800000	0.813
10800000	0.833
10900000	0.873
10900000	0.887
11000000	0.862
11000000	0.856
11100000	0.867
11100000	0.864
11100000	0.869
11200000	0.885
11200000	0.887
11300000	0.876
11300000	0.873
11400000	0.873
11500000	0.864
11600000	0.851
11700000	0.838
11800000	0.853
11800000	0.849
11800000	0.858
11800000	0.87
11900000	0.905
11900000	0.901
11900000	0.913
12000000	0.899
12100000	0.91
12100000	0.913
12100000	0.91
12100000	0.911
12200000	0.872
12200000	0.865
12300000	0.861
12300000	0.848
12400000	0.839
12500000	0.856
12600000	0.864
12600000	0.87
12700000	0.887
12700000	0.89
12800000	0.907
12900000	0.919
13000000	0.944
13000000	0.942
13100000	0.937
13100000	0.936
13100000	0.936
13300000	0.925
13300000	0.915
13300000	0.916
13500000	0.905
13500000	0.91
13600000	0.909
13600000	0.909
13600000	0.896
13700000	0.889
13800000	0.881
13800000	0.86
13800000	0.86
14000000	0.841
14000000	0.819
14100000	0.825
14200000	0.831
14300000	0.837
14400000	0.83
14400000	0.824
14500000	0.838
14500000	0.843
14600000	0.854
14600000	0.855
14700000	0.88
14700000	0.895
14800000	0.899
14800000	0.897
14800000	0.902
14800000	0.904
14800000	0.908
14900000	0.911
14900000	0.913
14900000	0.913
14900000	0.919
14900000	0.921
14900000	0.922
14900000	0.92
15000000	0.919
15000000	0.919
15000000	0.923
15000000	0.918
15000000	0.919
15000000	0.929
15100000	0.932
15100000	0.942
15200000	0.959
15300000	0.959
15400000	0.985
15500000	0.987
15500000	0.989
15600000	0.994
15700000	1.01
16000000	1.03
16000000	1.03
16000000	1.03
16000000	1.03
16100000	1.02
16100000	1.02
16300000	0.984
16300000	0.955
16400000	0.953
16500000	0.949
16500000	0.947
16600000	0.943
16700000	0.92
16800000	0.909
16800000	0.907
17000000	0.897
17000000	0.897
17100000	0.897
17100000	0.899
17100000	0.887
17300000	0.871
17300000	0.871
17300000	0.885
17400000	0.876
17500000	0.873
17500000	0.876
17600000	0.88
17600000	0.887
17700000	0.89
17900000	0.906
17900000	0.909
18000000	0.918
18100000	0.93
18100000	0.923
18200000	0.936
18300000	0.929
18500000	0.923
18500000	0.93
18500000	0.933
18600000	0.938
18600000	0.946
18700000	0.953
18800000	0.957
19000000	0.969
19000000	0.971
19000000	0.971
19100000	0.973
19200000	0.978
19300000	0.98
19500000	0.981
19500000	0.981
19600000	0.982
19600000	0.98
19700000	0.982
19800000	0.986
19900000	0.992
20000000	0.981
20000000	1.02
20300000	1
21000000	0.937
22000000	0.917
23000000	0.922
24000000	0.937
24300000	0.934
24500000	0.929
25000000	0.918
26000000	0.912
27000000	0.904
27100000	0.903
27300000	0.9
28000000	0.889
28500000	0.883
28900000	0.876
29000000	0.875
30000000	0.861
31000000	0.848
32000000	0.835
32100000	0.833
33000000	0.822
34000000	0.81
34500000	0.804
35000000	0.798
35100000	0.797
36000000	0.785
37000000	0.771
38000000	0.757
39000000	0.742
40000000	0.728
41000000	0.714
42000000	0.701
43000000	0.687
44000000	0.675
45000000	0.662
46000000	0.65
47000000	0.638
48000000	0.626
49000000	0.614
50000000	0.603
51000000	0.592
52000000	0.581
53000000	0.57
54000000	0.56
55000000	0.55
56000000	0.541
56600000	0.535
57000000	0.531
57600000	0.526
58000000	0.522
59000000	0.513
60000000	0.504
61000000	0.495
62000000	0.487
63000000	0.479
64000000	0.471
65000000	0.463
66000000	0.456
67000000	0.449
68000000	0.442
69000000	0.435
70000000	0.428
71000000	0.421
72000000	0.415
73000000	0.409
74000000	0.402
75000000	0.396
76000000	0.39
77000000	0.385
78000000	0.379
79000000	0.373
80000000	0.368
81000000	0.363
82000000	0.358
83000000	0.352
84000000	0.347
85000000	0.342
86000000	0.337
87000000	0.332
88000000	0.327
89000000	0.322
90000000	0.317
91000000	0.312
92000000	0.306
93000000	0.301
94000000	0.295
95000000	0.29
96000000	0.284
97000000	0.278
98000000	0.273
99000000	0.267
100000000	0.262
102000000	0.251
104000000	0.241
106000000	0.231
108000000	0.222
110000000	0.214
112000000	0.207
114000000	0.201
116000000	0.196
118000000	0.19
120000000	0.184
122000000	0.178
124000000	0.172
126000000	0.166
128000000	0.16
130000000	0.155
132000000	0.15
134000000	0.145
136000000	0.141
138000000	0.136
140000000	0.132
142000000	0.128
144000000	0.124
146000000	0.12
148000000	0.117
150000000	0.113

[truncated: 1 more sheets: phosphorous_elastic]
