# Supplementary material for: Evaluating the risk of data loss due to particle radiation damage in a DNA data storage system
Source: Nat Commun. 2024 Sep 14;15:8067. doi: 10.1038/s41467-024-51768-x (PMC11401870; doi:10.1038/s41467-024-51768-x)
Supplement: Supplementary file 6 — Supplementary Software [file 41467_2024_51768_MOESM6_ESM.txt]

## Title: Supplementary Software
## Description: This script executes the Monte Carlo simulations described in "Evaluating the Risk of Data Loss Due to Particle Radiation Damage in a DNA Data Storage System".
##              For usage details, please see section 3 of the associated supplementary information: "Monte Carlo Simulation".


import os
import sys
from textwrap import indent

import numpy as np
import pandas as pd

from numpy.random import default_rng
rng = default_rng()

from scipy import spatial
from scipy.optimize import curve_fit


# a class to hold parameters for the simulation loaded from files
class parameters:
    def __init__(self):
        # load coordinates of atoms from DNA crystal structure
        self.atom_offsets = pd.read_csv(os.path.join(os.environ["CS_DATA_DIR"], "1d28.csv"))
        
        # center coordinates around origin and convert from A to nm
        self.atom_offsets.X = (self.atom_offsets.X - self.atom_offsets.X.mean()) * 0.1
        self.atom_offsets.Y = (self.atom_offsets.Y - self.atom_offsets.Y.mean()) * 0.1
        self.atom_offsets.Z = (self.atom_offsets.Z - self.atom_offsets.Z.mean()) * 0.1
        
        # determine structure dimensions and pad by 0.2 nm to avoid direct overlap of atoms
        self.cell_x = (self.atom_offsets.X.max() - self.atom_offsets.X.min()) + 0.2
        self.cell_y = (self.atom_offsets.Y.max() - self.atom_offsets.Y.min()) + 0.2
        self.cell_z = (self.atom_offsets.Z.max() - self.atom_offsets.Z.min()) + 0.2
        
        # nucleus cross sections
        self.cross_sections = {
            "H": pd.read_csv(os.path.join(os.environ["CS_DATA_DIR"], "hydrogen_crosssections.csv")),
            "N": pd.read_csv(os.path.join(os.environ["CS_DATA_DIR"], "nitrogen_crosssections.csv")),
            "O": pd.read_csv(os.path.join(os.environ["CS_DATA_DIR"], "oxygen_crosssections.csv")),
            "C": pd.read_csv(os.path.join(os.environ["CS_DATA_DIR"], "carbon_crosssections.csv")),
            "P": pd.read_csv(os.path.join(os.environ["CS_DATA_DIR"], "phosphorus_crosssections.csv"))
        }
        
        # nucleus elastic cross sections
        self.cross_sections_elastic = {
            "H": pd.read_csv(os.path.join(os.environ["CS_DATA_DIR"], "hydrogen_elastic.csv")),
            "N": pd.read_csv(os.path.join(os.environ["CS_DATA_DIR"], "nitrogen_elastic.csv")),
            "O": pd.read_csv(os.path.join(os.environ["CS_DATA_DIR"], "oxygen_elastic.csv")),
            "C": pd.read_csv(os.path.join(os.environ["CS_DATA_DIR"], "carbon_elastic.csv")),
            "P": pd.read_csv(os.path.join(os.environ["CS_DATA_DIR"], "phosphorus_elastic.csv"))
        }
        
        # lowest neutron energies to include in cross section extrapolation
        self.extrapolation_cutoffs = {
            "H": 5e6,
            "N": 5e7,
            "O": 5e7,
            "C": 5e7,
            "P": 5e7
        }


class nucleii_stack():
    def __init__(self, neutron_energy, parameters, stack_height):
        # set parameters
        self.neutron_energy = neutron_energy
        self.atom_offsets = parameters.atom_offsets
        self.cell_x = parameters.cell_x
        self.cell_y = parameters.cell_y
        self.cell_z = parameters.cell_z
        self.cross_sections = parameters.cross_sections
        self.cross_sections_elastic = parameters.cross_sections_elastic
        self.extrapolation_cutoffs = parameters.extrapolation_cutoffs
        self.radii = dict()
        
        # approximate non-elastic cross section for each nucleii
        for nucleii in self.cross_sections.keys():            
            # interpolate with a linear spline
            if neutron_energy <= self.cross_sections[nucleii].eV.max():
                cross_section_estimate = np.interp(neutron_energy, self.cross_sections[nucleii].eV, self.cross_sections[nucleii].barns)
                elastic_correction = np.interp(neutron_energy, self.cross_sections_elastic[nucleii].eV, self.cross_sections_elastic[nucleii].barns)
                
            # extrapolate with log-linear decay following the high energy tail
            else:
                # define a parameterized linear function
                def linear_function(x, m, b):
                    return m * x + b

                # fit parameters to data
                (m, b), cov = curve_fit(
                    linear_function,
                    self.cross_sections[nucleii].eV[self.cross_sections[nucleii].eV >= self.extrapolation_cutoffs[nucleii]].apply(np.log10),
                    self.cross_sections[nucleii].barns[self.cross_sections[nucleii].eV >= self.extrapolation_cutoffs[nucleii]].apply(np.log10)
                )

                # calculate approximate total cross section
                cross_section_estimate = np.power(10, m * np.log10(neutron_energy) + b)
                
                # fit parameters to data
                (m, b), cov = curve_fit(
                    linear_function,
                    self.cross_sections_elastic[nucleii].eV[self.cross_sections_elastic[nucleii].eV >= self.extrapolation_cutoffs[nucleii]].apply(np.log10),
                    self.cross_sections_elastic[nucleii].barns[self.cross_sections_elastic[nucleii].eV >= self.extrapolation_cutoffs[nucleii]].apply(np.log10)
                )

                # calculate approximate elastic cross section
                elastic_correction = np.power(10, m * np.log10(neutron_energy) + b)
                
            # subtract elastic component from total cross section
            cross_section_estimate -= elastic_correction
                
            # convert from barns to nm2 and calculate radius
            self.radii[nucleii] = (cross_section_estimate * 1e-10 / np.pi) ** 0.5
                
        ## build a stack of oligos from crystal structure
        # start with the unaltered crystal structure
        self.nucleii = np.stack((self.atom_offsets.X, self.atom_offsets.Y, self.atom_offsets.Z), axis = 1)

        # note the identity and parent molecule for each nucleii
        self.nucleii_identities = self.atom_offsets.atom.to_numpy()
        self.nucleii_parents = self.atom_offsets.parent.to_numpy()

        # stack additional structures 
        while self.nucleii[:, 2].max() < stack_height:
            new_nucleii = np.stack((
                self.atom_offsets.X, 
                self.atom_offsets.Y, 
                self.atom_offsets.Z),
                axis = 1
            )
            
            # apply random rotation to the starting crystal
            rotation_x = rng.uniform(0, 2 * np.pi)
            rotation_y = rng.uniform(0, 2 * np.pi)
            rotation_z = rng.uniform(0, 2 * np.pi)
            r = spatial.transform.Rotation.from_rotvec([rotation_x, rotation_y, rotation_z])
            new_nucleii = r.apply(new_nucleii)
            
            # apply 10% random xy translation and move z-coordinate to top of stack
            trans_x = rng.uniform(-0.1 * self.cell_x, 0.1 * self.cell_x, len(self.atom_offsets.X))
            trans_y = rng.uniform(-0.1 * self.cell_y, 0.1 * self.cell_y, len(self.atom_offsets.Y))
            new_nucleii = new_nucleii + np.stack((
                    trans_x,
                    trans_y,
                    np.ones(len(self.atom_offsets.Z)) * np.max(self.nucleii[:, 2]) + np.mean(new_nucleii.max(axis = 0) - new_nucleii.min(axis = 0))
                ), axis = 1)
            
            # apply rotation and append to stack
            self.nucleii = np.vstack((self.nucleii, new_nucleii))
            self.nucleii_parents = np.hstack((self.nucleii_parents, self.atom_offsets.parent.to_numpy()))
            self.nucleii_identities = np.hstack((self.nucleii_identities, self.atom_offsets.atom.to_numpy()))

        # trim nucleii to densest region
        nucleii_mask = ((self.nucleii[:, 0] > -0.5) & 
            (self.nucleii[:, 0] < 0.5) &
            (self.nucleii[:, 1] > -0.5) &
            (self.nucleii[:, 1] < 0.5))

        self.nucleii = self.nucleii[nucleii_mask]
        self.nucleii_identities = self.nucleii_identities[nucleii_mask]
        self.nucleii_parents = self.nucleii_parents[nucleii_mask]

        # initiate a nearest neighbors tree for the nucleii in the xy plane
        self.tree = spatial.KDTree(self.nucleii[:, :2])
    
    def simulate_neutron_collision(self):
        # generate a neutron location in the xy projection
        neutron_x = rng.uniform(-0.5, 0.5)
        neutron_y = rng.uniform(-0.5, 0.5)
        
        # find all nucleii within the maximum cross section radii of the neutron
        neighbors = self.tree.query_ball_point((neutron_x, neutron_y), max(self.radii.values()), return_sorted = True)
        
        # if any potentially colliding nucleii are found, determine which (if any) collides first assuming irradiation along the z-axis
        if len(neighbors) > 0:
            # neighbors are sorted by index which corresponds to distance on along z-axis
            for nucleus in neighbors:
                
                # determine identity of nucleus and parent molecule 
                nucleus_identity = self.nucleii_identities[nucleus]
                parent_molecule = self.nucleii_parents[nucleus]
                
                # lookup radius of nucleii cross section
                radius = self.radii[nucleus_identity]
                
                # return True at first collision found
                if spatial.distance.euclidean(self.nucleii[nucleus, :2], (neutron_x, neutron_y)) < radius:
                    return(True, parent_molecule, len(neighbors))
            
            # if no collisions found, return False
            return(False, "none", len(neighbors))
        
        # if no neighbors found return False
        else:
            return(False, "none", len(neighbors))


# code for execution
if __name__ == "__main__":
    # check for data path
    if not os.environ.get("CS_DATA_DIR"):
        raise ValueError("Please export path to per-nuclei crosssection data to environmental variable CS_DATA_DIR.")
    
    # parse command line arguments
    neutron_energy = float(sys.argv[1])
    stack_height = float(sys.argv[2])
    output_path = sys.argv[3]
    
    # load the parameters
    parameter_set = parameters()
    
    # initiate a nucleii stack
    new_nucleii_stack = nucleii_stack(neutron_energy, parameter_set, stack_height)
    
    # number of Monte Carlo trials
    trials = int(1e8)
    
    # simulate neutron bombardment
    hits = np.empty((trials), dtype = bool)
    hit_molecules = np.empty((trials), dtype = object)
    overlaps = np.empty((trials), dtype = int)
    
    for i in range(trials):
        hits[i], hit_molecules[i], overlaps[i] = new_nucleii_stack.simulate_neutron_collision()
        
    # write out results to log
    with open(os.path.join(output_path, "output.log"), "w") as log:
        # run identifiers
        log.write("Neutron Energy: " + str(neutron_energy) + "\n")
        log.write("Stack Height: " + str(stack_height) + "\n")
        
        # number of nucleii in sampled space
        log.write("Number of Nucleii: " + str(new_nucleii_stack.nucleii.shape[0]) + "\n")

        # number of atoms belonging to each type of molecule in sampled space
        log.write("Molecules:\n")
        for molecule in np.unique(new_nucleii_stack.nucleii_parents):
            log.write(indent(molecule + ": " + str(list(new_nucleii_stack.nucleii_parents).count(molecule)), "  "))
            log.write("\n")
        
        # total number of trials and hits
        log.write("Trials: " + str(trials) + "\n")
        log.write("Hits: " + str(sum(hits)) + "\n")
        
        # molecules hit
        log.write("Hit Molecules:\n")
        for molecule in set(list(hit_molecules)):
            log.write(indent(molecule + ": " + str(list(hit_molecules).count(molecule)), "  "))
            log.write("\n")
        
        # overlap occurances
        log.write("Total Overlaps: " + str(sum([x > 1 for x in overlaps])) + "\n")
        log.write("Max Overlaps: " + str(max(overlaps)) + "\n")
    
    # complete overlap list
    with open(os.path.join(output_path, "overlaps.log"), "w") as log:
        for neighbor_count in overlaps:
            log.write(str(neighbor_count))
            log.write("\n")
