# Supplementary material for: Evaluating the risk of data loss due to particle radiation damage in a DNA data storage system
Source: Nat Commun. 2024 Sep 14;15:8067. doi: 10.1038/s41467-024-51768-x (PMC11401870; doi:10.1038/s41467-024-51768-x)
Supplement: Supplementary file 7 — Source Data [file 41467_2024_51768_MOESM7_ESM.xlsx]

## Sheet: Figure 2, Table 1
neutron_energy	stack_height	number_of_nucleii	dA_count	dC_count	dG_count	dT_count	water_count	trials	hits	dA_hit	dC_hit	dG_hit	dT_hit	water_hit	overlaps	max_overlaps	dA_residues	dC_residues	dG_residues	dT_residues	number_of_nucleotides	water_molecules	dA_fraction	dC_fraction	dG_fraction	dT_fraction	nucleotide_cross_section	dA_cross_section	dC_cross_section	dG_cross_section	dT_cross_section	water_cross_section
10	100	5092	1497	789	867	1168	771	100000000	1	0	0	0	1	0	0	1	46.7812	28.1786	26.2727	36.5	137.733	257	0.339653	0.204589	0.190752	0.265006	0.726045	0	0	0	2.73973	0
10	1000	43288	12930	5365	5925	11831	7237	100000000	25	11	3	2	6	3	0	1	404.062	191.607	179.545	369.719	1144.93	2412.33	0.352913	0.167352	0.156817	0.322917	1.92151	2.72235	1.5657	1.11392	1.62286	0.124361
10	10000	432780	127079	53797	60391	119444	72069	100000000	195	81	22	25	34	33	0	1	3971.22	1921.32	1830.03	3732.62	11455.2	24023	0.346674	0.167725	0.159755	0.325846	1.41421	2.03968	1.14505	1.3661	0.910887	0.137368
10	100000	4334346	1273162	541882	608541	1189708	721053	100000000	2194	696	247	279	523	449	0	1	39786.3	19352.9	18440.6	37178.4	114758	240351	0.346697	0.168641	0.160691	0.323971	1.52059	1.74935	1.27629	1.51296	1.40673	0.18681
12.6186	100000	4348658	1277099	545738	613902	1190751	721168	100000000	1854	585	229	257	423	360	0	1	39909.3	19490.6	18603.1	37211	115214	240389	0.346393	0.169169	0.161465	0.322973	1.29672	1.46582	1.17492	1.38149	1.13676	0.149757
12.6186	10000	436362	129173	55191	61803	118232	71963	100000000	175	59	21	20	39	36	0	1	4036.66	1971.11	1872.82	3694.75	11575.3	23987.7	0.348729	0.170285	0.161794	0.319192	1.20083	1.46161	1.06539	1.06791	1.05555	0.150077
12.6186	1000	43187	12766	5334	5980	12048	7059	100000000	15	4	1	1	7	2	0	1	398.938	190.5	181.212	376.5	1147.15	2353	0.347764	0.166064	0.157967	0.328205	1.13324	1.00266	0.524934	0.551839	1.85923	0.0849979
12.6186	100	4691	1390	549	621	1340	791	100000000	2	0	0	1	0	1	0	1	43.4375	19.6071	18.8182	41.875	123.738	263.667	0.351045	0.158457	0.152081	0.338417	0.80816	0	0	5.31401	0	0.379267
15.9228	100000	4347250	1275101	546714	616065	1189247	720123	100000000	1249	401	148	199	287	214	0	1	39846.9	19525.5	18668.6	37164	115205	240041	0.345878	0.169485	0.162047	0.32259	0.898398	1.00635	0.757983	1.06596	0.772253	0.0891514
15.9228	10000	428621	125376	51960	58258	120442	72585	100000000	93	34	9	15	18	17	0	1	3918	1855.71	1765.39	3763.81	11302.9	24195	0.346636	0.16418	0.156189	0.332995	0.672393	0.86779	0.484988	0.849669	0.478238	0.0702625
15.9228	1000	43209	12810	5391	6040	11827	7141	100000000	9	4	1	0	3	1	0	1	400.312	192.536	183.03	369.594	1145.47	2380.33	0.349474	0.168084	0.159786	0.322656	0.698402	0.999219	0.519384	0	0.811702	0.0420109
15.9228	100	4807	1323	658	740	1301	785	100000000	3	1	0	1	1	0	0	1	41.3438	23.5	22.4242	40.6562	127.924	261.667	0.323189	0.183702	0.175293	0.317815	2.34514	2.41875	0	4.45946	2.45965	0
20.0923	100000	4339401	1274041	544401	611558	1189361	720040	100000000	507	255	64	98	90	0	0	1	39813.8	19442.9	18532.1	37167.5	114956	240013	0.346339	0.169133	0.16121	0.323319	0.441037	0.640482	0.329169	0.528813	0.242147	0
20.0923	10000	433889	127416	54277	61215	119406	71575	100000000	54	33	5	11	5	0	0	1	3981.75	1938.46	1855	3731.44	11506.7	23858.3	0.346039	0.168465	0.161211	0.324285	0.469294	0.828781	0.257936	0.592992	0.133997	0
20.0923	1000	45350	13242	6124	7082	11761	7141	100000000	5	0	3	1	1	0	0	1	413.812	218.714	214.606	367.531	1214.66	2380.33	0.340681	0.180062	0.176679	0.302579	0.411636	0	1.37165	0.46597	0.272086	0
20.0923	100	4931	1503	730	783	1199	716	100000000	1	1	0	0	0	0	0	1	46.9688	26.0714	23.7273	37.4688	134.236	238.667	0.349896	0.194221	0.176758	0.279126	0.744956	2.12908	0	0	0	0
25.3536	100000	4338239	1276540	543965	611141	1186712	719881	100000000	452	215	59	90	88	0	1	2	39891.9	19427.3	18519.4	37084.8	114923	239960	0.347117	0.169046	0.161146	0.322691	0.393306	0.538957	0.303696	0.485976	0.237294	0
25.3536	100	5055	1432	742	864	1283	734	100000000	0	0	0	0	0	0	0	1	44.75	26.5	26.1818	40.0938	137.526	244.667	0.325394	0.192691	0.190378	0.291537	0	0	0	0	0	0
25.3536	1000	43880	12442	5468	6251	12371	7348	100000000	5	2	2	1	0	0	0	1	388.812	195.286	189.424	386.594	1160.12	2449.33	0.33515	0.168333	0.16328	0.333237	0.430991	0.514387	1.02414	0.527916	0	0
25.3536	10000	439503	127539	56291	64026	119698	71949	100000000	43	22	2	13	6	0	0	1	3985.59	2010.39	1940.18	3740.56	11676.7	23983	0.341328	0.172171	0.166158	0.320343	0.368254	0.551988	0.099483	0.67004	0.160404	0
31.9927	1000	43848	12878	5645	6324	11777	7224	100000000	4	1	0	1	2	0	0	1	402.438	201.607	191.636	368.031	1163.71	2408	0.345822	0.173245	0.164677	0.316256	0.343728	0.248486	0	0.521822	0.543432	0
31.9927	10000	437072	127939	55484	62964	119031	71654	100000000	36	19	4	9	4	0	0	1	3998.09	1981.57	1908	3719.72	11607.4	23884.7	0.344444	0.170716	0.164378	0.320461	0.310147	0.475226	0.20186	0.471698	0.107535	0
31.9927	100000	4345976	1277747	545846	613098	1189230	720055	100000000	428	210	48	100	70	0	0	1	39929.6	19494.5	18578.7	37163.4	115166	240018	0.346713	0.169273	0.161321	0.322694	0.371637	0.525926	0.246223	0.53825	0.188357	0
31.9927	100	4665	1256	598	669	1338	804	100000000	1	1	0	0	0	0	0	1	39.25	21.3571	20.2727	41.8125	122.692	268	0.319906	0.174071	0.165232	0.340791	0.815047	2.54777	0	0	0	0
40.3702	100	5067	1462	751	840	1242	772	100000000	0	0	0	0	0	0	0	1	45.6875	26.8214	25.4545	38.8125	136.776	257.333	0.334032	0.196098	0.186104	0.283767	0	0	0	0	0	0
40.3702	1000	43718	12593	5376	6073	12433	7243	100000000	5	0	2	2	1	0	0	1	393.531	192	184.03	388.531	1158.09	2414.33	0.33981	0.16579	0.158908	0.335492	0.431744	0	1.04167	1.08678	0.25738	0
40.3702	10000	430788	126973	52956	59694	119166	71999	100000000	37	23	2	2	10	0	0	1	3967.91	1891.29	1808.91	3723.94	11392	23999.7	0.348305	0.166018	0.158787	0.326889	0.324788	0.579651	0.105748	0.110564	0.268533	0
40.3702	100000	4336973	1272813	542824	609354	1189628	722354	100000000	351	168	47	73	63	0	0	1	39775.4	19386.6	18465.3	37175.9	114803	240785	0.346466	0.168868	0.160843	0.323823	0.305741	0.422372	0.242436	0.395337	0.169465	0
50.9414	100000	4366191	1279479	554334	624209	1189126	719043	100000000	351	172	51	64	64	0	0	1	39983.7	19797.6	18915.4	37160.2	115857	239681	0.345113	0.17088	0.163265	0.320742	0.30296	0.430175	0.257606	0.338348	0.172227	0
50.9414	100	4769	1520	616	652	1197	784	100000000	0	0	0	0	0	0	0	1	47.5	22	19.7576	37.4062	126.664	261.333	0.375008	0.173688	0.155984	0.295319	0	0	0	0	0	0
50.9414	1000	44083	13131	5574	6188	11986	7204	100000000	6	3	0	2	1	0	0	1	410.344	199.071	187.515	374.562	1171.49	2401.33	0.350274	0.16993	0.160065	0.319731	0.512167	0.731094	0	1.06658	0.266978	0
50.9414	10000	431271	127447	53609	59728	118605	71882	100000000	37	16	7	7	7	0	0	1	3982.72	1914.61	1809.94	3706.41	11413.7	23960.7	0.348943	0.167747	0.158576	0.324734	0.324173	0.401736	0.36561	0.386753	0.188862	0
64.2807	100	5584	1624	946	1073	1203	738	100000000	1	1	0	0	0	0	0	1	50.75	33.7857	32.5152	37.5938	154.645	246	0.328172	0.218473	0.210257	0.243098	0.646644	1.97044	0	0	0	0
64.2807	1000	43206	12931	5314	5884	11868	7209	100000000	1	1	0	0	0	0	0	1	404.094	189.786	178.303	370.875	1143.06	2403	0.35352	0.166033	0.155988	0.324459	0.0874847	0.247467	0	0	0	0
64.2807	10000	430915	127240	53147	59442	118948	72138	100000000	27	16	1	6	4	0	0	1	3976.25	1898.11	1801.27	3717.12	11392.8	24046	0.349016	0.166607	0.158107	0.326271	0.236993	0.402389	0.0526841	0.333098	0.10761	0
64.2807	100000	4333358	1274289	541283	606995	1189146	721645	100000000	313	156	42	54	61	0	0	1	39821.5	19331.5	18393.8	37160.8	114708	240548	0.347157	0.168529	0.160354	0.323961	0.272868	0.391748	0.217262	0.293577	0.164151	0
81.1131	10000	438192	128289	55700	62974	119058	72171	100000000	31	16	1	4	10	0	0	1	4009.03	1989.29	1908.3	3720.56	11627.2	24057	0.344798	0.171089	0.164124	0.319988	0.266617	0.399099	0.0502693	0.20961	0.268777	0
81.1131	1000	45008	12934	5878	6799	12257	7140	100000000	6	3	2	1	0	0	0	1	404.188	209.929	206.03	383.031	1203.18	2380	0.335933	0.174478	0.171238	0.31835	0.498679	0.74223	0.952705	0.485365	0	0
81.1131	100000	4352467	1282038	548940	617633	1185656	718200	100000000	255	120	38	48	49	0	0	1	40063.7	19605	18716.2	37051.8	115437	239400	0.347062	0.169834	0.162134	0.320971	0.2209	0.299523	0.193828	0.256463	0.132247	0
81.1131	100	4644	1363	597	699	1246	739	100000000	0	0	0	0	0	0	0	1	42.5938	21.3214	21.1818	38.9375	124.034	246.333	0.343402	0.171899	0.170774	0.313925	0	0	0	0	0	0
102.353	100000	4346007	1276678	544846	612780	1191612	720091	100000000	215	112	24	45	34	0	1	2	39896.2	19458.8	18569.1	37237.9	115162	240030	0.346436	0.168969	0.161243	0.323352	0.186694	0.280729	0.123338	0.242338	0.0913049	0
102.353	10000	434114	127392	54609	61231	118728	72154	100000000	21	13	2	1	5	0	0	1	3981	1950.32	1855.48	3710.25	11497.1	24051.3	0.346263	0.169637	0.161388	0.322713	0.182655	0.326551	0.102547	0.0538943	0.134762	0
102.353	1000	43888	12788	5582	6251	11996	7271	100000000	2	1	1	0	0	0	0	1	399.625	199.357	189.424	374.875	1163.28	2423.67	0.343533	0.171375	0.162836	0.322257	0.171927	0.250235	0.501612	0	0	0
102.353	100	4860	1369	674	780	1290	747	100000000	0	0	0	0	0	0	0	1	42.7812	24.0714	23.6364	40.3125	130.802	249	0.32707	0.18403	0.180704	0.308196	0	0	0	0	0	0
129.155	100	4291	1262	461	536	1287	745	100000000	0	0	0	0	0	0	0	1	39.4375	16.4643	16.2424	40.2188	112.363	248.333	0.350983	0.146528	0.144553	0.357936	0	0	0	0	0	0
129.155	1000	43451	12708	5467	6250	11745	7281	100000000	4	3	0	0	1	0	0	1	397.125	195.25	189.394	367.031	1148.8	2427	0.345687	0.16996	0.164862	0.319491	0.348189	0.75543	0	0	0.272456	0
129.155	10000	436331	127502	55048	62082	119236	72463	100000000	19	11	1	3	4	0	0	1	3984.44	1966	1881.27	3726.12	11557.8	24154.3	0.344739	0.170101	0.16277	0.32239	0.164391	0.276074	0.0508647	0.159467	0.10735	0
129.155	100000	4346762	1275430	546885	614222	1190227	719998	100000000	205	106	31	40	28	0	0	1	39857.2	19531.6	18612.8	37194.6	115196	239999	0.345994	0.169551	0.161575	0.32288	0.177957	0.26595	0.158717	0.214906	0.0752798	0
162.975	100000	4342997	1277093	545850	612354	1188561	719139	100000000	188	95	26	34	33	0	0	1	39909.2	19494.6	18556.2	37142.5	115103	239713	0.346727	0.169368	0.161214	0.322691	0.163333	0.238041	0.13337	0.183227	0.0888469	0
162.975	100	4781	1448	630	722	1238	743	100000000	0	0	0	0	0	0	0	0	45.25	22.5	21.8788	38.6875	128.316	247.667	0.352644	0.175348	0.170507	0.301501	0	0	0	0	0	0
162.975	1000	44354	12525	5835	6565	12137	7292	100000000	1	0	1	0	0	0	0	1	391.406	208.393	198.939	379.281	1178.02	2430.67	0.332258	0.176901	0.168876	0.321965	0.0848882	0	0.479863	0	0	0
162.975	10000	433663	127428	53951	60437	119629	72218	100000000	16	12	1	1	2	0	0	1	3982.12	1926.82	1831.42	3738.41	11478.8	24072.7	0.346912	0.167859	0.159549	0.32568	0.139388	0.301347	0.0518989	0.0546023	0.0534987	0
205.651	10000	433028	126964	53997	60752	119018	72297	100000000	21	12	3	3	3	0	0	1	3967.62	1928.46	1840.97	3719.31	11456.4	24099	0.346325	0.168331	0.160694	0.32465	0.183304	0.302448	0.155564	0.162958	0.0806601	0
205.651	1000	44726	13005	5935	6762	11913	7111	100000000	2	2	0	0	0	0	0	1	406.406	211.964	204.909	372.281	1195.56	2370.33	0.339929	0.177293	0.171392	0.311386	0.167286	0.492118	0	0	0	0
205.651	100000	4345645	1275753	545900	613877	1189399	720716	100000000	194	83	30	37	44	0	0	1	39867.3	19496.4	18602.3	37168.7	115135	240239	0.346266	0.169336	0.16157	0.322828	0.168498	0.208191	0.153874	0.1989	0.118379	0
205.651	100	5057	1492	756	821	1275	713	100000000	0	0	0	0	0	0	0	1	46.625	27	24.8788	39.8438	138.348	237.667	0.337014	0.195161	0.179828	0.287998	0	0	0	0	0	0
259.502	100000	4333311	1273018	540522	607041	1190884	721846	100000000	153	70	20	29	34	0	0	1	39781.8	19304.4	18395.2	37215.1	114696	240615	0.346844	0.168308	0.160381	0.324466	0.133396	0.17596	0.103604	0.15765	0.0913607	0
259.502	100	4161	1225	434	474	1302	726	100000000	0	0	0	0	0	0	0	0	38.2812	15.5	14.3636	40.6875	108.832	242	0.351745	0.142421	0.131979	0.373855	0	0	0	0	0	0
259.502	1000	43260	12736	5339	5935	12071	7179	100000000	2	2	0	0	0	0	0	1	398	190.679	179.848	377.219	1145.75	2393	0.347372	0.166423	0.156971	0.329234	0.174559	0.502513	0	0	0	0
259.502	10000	438590	128478	55979	62928	118924	72281	100000000	7	3	1	3	0	0	0	1	4014.94	1999.25	1906.91	3716.38	11637.5	24093.7	0.345001	0.171794	0.163859	0.319346	0.0601505	0.074721	0.0500188	0.157323	0	0
327.455	100000	4341443	1276584	545314	612556	1187546	719443	100000000	191	82	29	39	41	0	0	1	39893.2	19475.5	18562.3	37110.8	115042	239814	0.346772	0.169291	0.161353	0.322585	0.166027	0.205549	0.148905	0.210103	0.11048	0
327.455	10000	436879	128102	55352	62573	119141	71711	100000000	10	4	1	3	2	0	0	1	4003.19	1976.86	1896.15	3723.16	11599.4	23903.7	0.345122	0.170428	0.16347	0.32098	0.0862117	0.0999204	0.0505853	0.158215	0.0537179	0
327.455	100	4391	1330	488	560	1246	767	100000000	0	0	0	0	0	0	0	0	41.5625	17.4286	16.9697	38.9375	114.898	255.667	0.361733	0.151687	0.147693	0.338887	0	0	0	0	0	0
327.455	1000	43444	12978	5341	5921	11929	7275	100000000	2	0	1	1	0	0	0	1	405.562	190.75	179.424	372.781	1148.52	2425	0.353118	0.166084	0.156222	0.324576	0.174137	0	0.524246	0.557338	0	0
413.201	100	4675	1374	586	669	1257	789	100000000	0	0	0	0	0	0	0	1	42.9375	20.9286	20.2727	39.2812	123.42	263	0.347897	0.169572	0.164258	0.318273	0	0	0	0	0	0
413.201	1000	44366	12930	5713	6472	12063	7188	100000000	1	1	0	0	0	0	0	1	404.062	204.036	196.121	376.969	1181.19	2396	0.342081	0.172738	0.166037	0.319144	0.0846605	0.247486	0	0	0	0
413.201	10000	437014	128700	55652	62144	118715	71803	100000000	12	7	1	3	1	0	0	1	4021.88	1987.57	1883.15	3709.84	11602.4	23934.3	0.34664	0.171306	0.162306	0.319747	0.103427	0.174048	0.0503127	0.159307	0.0269553	0
413.201	100000	4348317	1275518	546577	614270	1191097	720855	100000000	157	72	24	35	26	0	0	1	39859.9	19520.6	18614.2	37221.8	115217	240285	0.345957	0.169425	0.161559	0.323059	0.136265	0.180632	0.122947	0.188028	0.0698516	0
521.401	100	5375	1558	869	1041	1214	693	100000000	0	0	0	0	0	0	0	0	48.6875	31.0357	31.5455	37.9375	149.206	231	0.32631	0.208006	0.211422	0.254262	0	0	0	0	0	0
521.401	1000	44236	13278	5655	6257	11952	7094	100000000	1	1	0	0	0	0	0	1	414.938	201.964	189.606	373.5	1180.01	2364.67	0.35164	0.171155	0.160682	0.316523	0.0847452	0.241	0	0	0	0
521.401	10000	430961	127178	53164	59626	119000	71993	100000000	19	9	5	3	2	0	0	1	3974.31	1898.71	1806.85	3718.75	11398.6	23997.7	0.348666	0.166574	0.158515	0.326245	0.166687	0.226454	0.263336	0.166035	0.0537815	0
521.401	100000	4345517	1274551	545166	614340	1189992	721468	100000000	162	72	21	32	37	0	0	1	39829.7	19470.2	18616.4	37187.2	115104	240489	0.346034	0.169154	0.161736	0.323076	0.140743	0.18077	0.107857	0.171892	0.0994965	0
657.933	100000	4350915	1276873	546376	614529	1191013	722124	100000000	140	54	21	25	40	0	0	1	39902.3	19513.4	18622.1	37219.2	115257	240708	0.346203	0.169304	0.16157	0.322923	0.121468	0.135331	0.107618	0.134249	0.107472	0
657.933	1000	43253	12607	5377	6020	11931	7318	100000000	0	0	0	0	0	0	0	1	393.969	192.036	182.424	372.844	1141.27	2439.33	0.345201	0.168265	0.159843	0.326691	0	0	0	0	0	0
657.933	10000	436784	128046	55202	62515	118900	72121	100000000	16	6	3	3	4	0	0	1	4001.44	1971.5	1894.39	3715.62	11583	24040.3	0.345459	0.170207	0.16355	0.320784	0.138134	0.149946	0.152168	0.158362	0.107653	0
657.933	100	4380	1322	496	569	1239	754	100000000	0	0	0	0	0	0	0	0	41.3125	17.7143	17.2424	38.7188	114.988	251.333	0.359277	0.154053	0.14995	0.33672	0	0	0	0	0	0
830.218	100	4590	1342	569	667	1240	772	100000000	0	0	0	0	0	0	0	0	41.9375	20.3214	20.2121	38.75	121.221	257.333	0.345959	0.167639	0.166738	0.319664	0	0	0	0	0	0
830.218	1000	42804	12419	5187	5834	11963	7401	100000000	3	2	0	1	0	0	0	1	388.094	185.25	176.788	373.844	1123.98	2467	0.345287	0.164817	0.157288	0.332608	0.26691	0.515339	0	0.56565	0	0
830.218	10000	436760	128888	55639	62582	117951	71700	100000000	15	7	0	4	4	0	0	1	4027.75	1987.11	1896.42	3685.97	11597.3	23900	0.347302	0.171343	0.163524	0.317831	0.129341	0.173794	0	0.210923	0.10852	0
830.218	100000	4338105	1272065	542775	611129	1191566	720570	100000000	90	35	11	25	19	0	0	1	39752	19384.8	18519.1	37236.4	114892	240190	0.345994	0.168722	0.161186	0.324098	0.0783342	0.0880458	0.0567454	0.134996	0.0510253	0
1047.62	100	5275	1552	862	1026	1120	715	100000000	0	0	0	0	0	0	0	0	48.5	30.7857	31.0909	35	145.377	238.333	0.333616	0.211765	0.213865	0.240754	0	0	0	0	0	0
1047.62	1000	43458	13137	5438	6082	11679	7122	100000000	1	0	0	1	0	0	0	1	410.531	194.214	184.303	364.969	1154.02	2374	0.355741	0.168294	0.159706	0.316259	0.0866538	0	0	0.542585	0	0
1047.62	10000	437234	128590	55807	62733	118069	72035	100000000	6	6	0	0	0	0	0	1	4018.44	1993.11	1901	3689.66	11602.2	24011.7	0.346351	0.171787	0.163848	0.318013	0.0517143	0.149312	0	0	0	0
1047.62	100000	4346235	1275345	545905	613286	1191296	720403	100000000	74	29	10	21	14	0	0	1	39854.5	19496.6	18584.4	37228	115164	240134	0.346069	0.169295	0.161374	0.323262	0.0642564	0.0727646	0.051291	0.112998	0.0376061	0
1321.94	1000	44704	13358	5898	6632	11766	7050	100000000	1	0	0	1	0	0	0	1	417.438	210.643	200.97	367.688	1196.74	2350	0.348813	0.176014	0.167931	0.307242	0.0835605	0	0	0.497587	0	0
1321.94	100000	4344713	1275109	545956	613441	1189837	720370	100000000	80	39	7	20	14	0	0	1	39847.2	19498.4	18589.1	37182.4	115117	240123	0.346145	0.169379	0.16148	0.322996	0.0694944	0.097874	0.0359003	0.10759	0.0376522	0
1321.94	100	5020	1437	737	849	1243	754	100000000	0	0	0	0	0	0	0	0	44.9062	26.3214	25.7273	38.8438	135.799	251.333	0.330682	0.193827	0.189452	0.286039	0	0	0	0	0	0
1321.94	10000	435099	127815	54982	61429	118849	72024	100000000	13	2	2	6	3	0	0	1	3994.22	1963.64	1861.48	3714.03	11533.4	24008	0.346318	0.170257	0.1614	0.322025	0.112716	0.0500724	0.101852	0.322323	0.0807748	0
1668.1	100000	4345733	1277762	545001	613245	1188064	721661	100000000	74	30	8	15	21	0	0	1	39930.1	19464.3	18583.2	37127	115105	240554	0.346903	0.169101	0.161446	0.32255	0.0642894	0.0751314	0.0411008	0.0807181	0.0565626	0
1668.1	10000	438414	128331	55808	63138	119475	71662	100000000	7	2	0	1	4	0	0	1	4010.34	1993.14	1913.27	3733.59	11650.4	23887.3	0.344225	0.17108	0.164224	0.32047	0.060084	0.049871	0	0.0522665	0.107135	0
1668.1	1000	43947	12922	5644	6356	11920	7105	100000000	2	2	0	0	0	0	0	1	403.812	201.571	192.606	372.5	1170.49	2368.33	0.344994	0.172211	0.164552	0.318243	0.170869	0.495279	0	0	0	0
1668.1	100	5004	1351	714	845	1285	809	100000000	0	0	0	0	0	0	0	0	42.2188	25.5	25.6061	40.1562	133.481	269.667	0.31629	0.191038	0.191833	0.300839	0	0	0	0	0	0
2104.9	100	4394	1302	479	496	1312	805	100000000	0	0	0	0	0	0	0	0	40.6875	17.1071	15.0303	41	113.825	268.333	0.357457	0.150293	0.132048	0.360202	0	0	0	0	0	0
2104.9	1000	44519	13134	5923	6600	11686	7176	100000000	0	0	0	0	0	0	0	1	410.438	211.536	200	365.188	1187.16	2392	0.34573	0.178186	0.168469	0.307614	0	0	0	0	0	0
2104.9	10000	436201	129057	55058	61930	118407	71749	100000000	9	5	0	1	3	0	0	1	4033.03	1966.36	1876.67	3700.22	11576.3	23916.3	0.348388	0.169861	0.162113	0.319638	0.0777452	0.123976	0	0.053286	0.0810763	0
2104.9	100000	4351816	1275747	547994	617289	1189922	720864	100000000	108	48	15	27	18	0	0	1	39867.1	19571.2	18705.7	37185.1	115329	240288	0.345681	0.169699	0.162194	0.322426	0.0936451	0.1204	0.0766432	0.144341	0.0484065	0
2656.09	10000	434177	127873	53919	60886	119566	71933	100000000	14	7	2	2	3	0	0	1	3996.03	1925.68	1845.03	3736.44	11503.2	23977.7	0.347385	0.167404	0.160393	0.324818	0.121706	0.175174	0.103859	0.108399	0.0802904	0
2656.09	100	4516	1430	550	573	1243	720	100000000	0	0	0	0	0	0	0	0	44.6875	19.6429	17.3636	38.8438	120.538	240	0.370734	0.16296	0.144051	0.322254	0	0	0	0	0	0
2656.09	1000	44454	13111	5792	6469	11902	7180	100000000	3	3	0	0	0	0	0	1	409.719	206.857	196.03	371.938	1184.54	2393.33	0.345887	0.17463	0.16549	0.313992	0.253262	0.73221	0	0	0	0
2656.09	100000	4342319	1278231	544185	611851	1188313	719739	100000000	93	39	8	24	22	0	0	1	39944.7	19435.2	18540.9	37134.8	115056	239913	0.347177	0.16892	0.161148	0.322755	0.0808305	0.0976349	0.0411625	0.129443	0.0592437	0
3351.6	1000	45185	12926	6040	6925	12111	7183	100000000	2	1	1	0	0	0	0	1	403.938	215.714	209.848	378.469	1207.97	2394.33	0.334394	0.178576	0.17372	0.31331	0.165567	0.247563	0.463576	0	0	0
3351.6	100	4684	1370	585	681	1272	776	100000000	0	0	0	0	0	0	0	0	42.8125	20.8929	20.6364	39.75	124.092	258.667	0.345007	0.168366	0.166299	0.320328	0	0	0	0	0	0
3351.6	10000	437440	127821	55728	62975	118770	72146	100000000	8	2	1	4	1	0	0	1	3994.41	1990.29	1908.33	3711.56	11604.6	24048.7	0.344209	0.171509	0.164446	0.319836	0.0689383	0.05007	0.050244	0.209607	0.0269428	0
3351.6	100000	4369814	1281582	554882	625205	1189038	719107	100000000	92	37	11	18	24	2	0	1	40049.4	19817.2	18945.6	37157.4	115970	239702	0.345344	0.170883	0.163367	0.320406	0.0776065	0.0923858	0.0555073	0.0950088	0.06459	0.000834368
4229.24	100	5220	1483	782	881	1310	764	100000000	0	0	0	0	0	0	0	0	46.3438	27.9286	26.697	40.9375	141.907	254.667	0.326579	0.196809	0.18813	0.288482	0	0	0	0	0	0
4229.24	1000	45059	13035	6098	6952	11867	7107	100000000	0	0	0	0	0	0	0	1	407.344	217.786	210.667	370.844	1206.64	2369	0.337585	0.180489	0.17459	0.307336	0	0	0	0	0	0
4229.24	10000	436011	127757	55076	61987	119174	72017	100000000	5	3	0	2	0	0	0	1	3992.41	1967	1878.39	3724.19	11562	24005.7	0.345304	0.170126	0.162463	0.322106	0.0432452	0.0751427	0	0.106474	0	0
4229.24	100000	4335483	1273027	542070	608674	1190466	721246	100000000	72	29	13	17	13	0	0	1	39782.1	19359.6	18444.7	37202.1	114788	240415	0.346569	0.168655	0.160684	0.324092	0.0627241	0.0728971	0.06715	0.0921676	0.0349443	0
5336.7	100	4757	1352	620	742	1302	741	100000000	0	0	0	0	0	0	0	1	42.25	22.1429	22.4848	40.6875	127.565	247	0.331203	0.173581	0.176262	0.318955	0	0	0	0	0	0
5336.7	1000	43743	12796	5517	6270	11962	7198	100000000	0	0	0	0	0	0	0	1	399.875	197.036	190	373.812	1160.72	2399.33	0.344505	0.169753	0.163691	0.322051	0	0	0	0	0	0
5336.7	10000	436740	127605	55438	62858	118914	71925	100000000	4	3	0	1	0	0	0	1	3987.66	1979.93	1904.79	3716.06	11588.4	23975	0.344107	0.170854	0.16437	0.32067	0.0345172	0.0752322	0	0.0524993	0	0
5336.7	100000	4348410	1277113	546632	615929	1188900	719836	100000000	27	10	5	4	8	0	0	1	39909.8	19522.6	18664.5	37153.1	115250	239945	0.346289	0.169393	0.161948	0.32237	0.0234273	0.0250565	0.0256114	0.021431	0.0215325	0
6734.15	100000	4354995	1281754	549215	617513	1187486	719027	100000000	5	3	0	0	2	0	0	1	40054.8	19614.8	18712.5	37108.9	115491	239676	0.346822	0.169838	0.162026	0.321314	0.00432934	0.00748974	0	0	0.00538954	0
6734.15	10000	433751	127966	54260	60926	118385	72214	100000000	0	0	0	0	0	0	0	1	3998.94	1937.86	1846.24	3699.53	11482.6	24071.3	0.348262	0.168765	0.160787	0.322187	0	0	0	0	0	0
6734.15	100	4639	1431	581	648	1254	725	100000000	0	0	0	0	0	0	0	1	44.7188	20.75	19.6364	39.1875	124.293	241.667	0.359786	0.166945	0.157985	0.315284	0	0	0	0	0	0
6734.15	1000	42908	12610	5208	5806	12084	7200	100000000	1	1	0	0	0	0	0	1	394.062	186	175.939	377.625	1133.63	2400	0.347612	0.164075	0.1552	0.333112	0.0882124	0.253767	0	0	0	0
8497.53	100	4475	1365	514	597	1252	747	100000000	0	0	0	0	0	0	0	1	42.6562	18.3571	18.0909	39.125	118.229	249	0.360793	0.155267	0.153015	0.330925	0	0	0	0	0	0
8497.53	1000	43163	12890	5339	5907	11793	7234	100000000	0	0	0	0	0	0	0	1	402.812	190.679	179	368.531	1141.02	2411.33	0.353028	0.167112	0.156877	0.322983	0	0	0	0	0	0
8497.53	10000	433347	126864	54317	61412	118636	72118	100000000	1	1	0	0	0	0	0	1	3964.5	1939.89	1860.97	3707.38	11472.7	24039.3	0.345558	0.169087	0.162208	0.323147	0.00871632	0.0252239	0	0	0	0
8497.53	100000	4349257	1279528	548229	617160	1186182	718158	100000000	16	8	3	3	2	0	0	1	39985.2	19579.6	18701.8	37068.2	115335	239386	0.346688	0.169763	0.162152	0.321396	0.0138726	0.0200074	0.0153221	0.0160412	0.00539546	0
10722.7	100000	4342647	1277432	545162	613256	1188062	718735	100000000	117	48	16	22	21	10	0	1	39919.8	19470.1	18583.5	37126.9	115100	239578	0.346826	0.169157	0.161455	0.322562	0.0929624	0.120241	0.0821774	0.118384	0.0565627	0.004174
10722.7	100	5163	1564	786	883	1205	725	100000000	0	0	0	0	0	0	0	1	48.875	28.0714	26.7576	37.6562	141.36	241.667	0.345748	0.198581	0.189286	0.266385	0	0	0	0	0	0
10722.7	1000	43190	12699	5259	5999	12030	7203	100000000	2	1	0	0	1	0	0	1	396.844	187.821	181.788	375.938	1142.39	2401	0.34738	0.164411	0.159129	0.32908	0.175071	0.251988	0	0	0.266002	0
10722.7	10000	431466	125169	53258	59859	120514	72666	100000000	15	9	3	1	2	0	0	1	3911.53	1902.07	1813.91	3766.06	11393.6	24222	0.34331	0.166942	0.159205	0.330543	0.131653	0.230089	0.157723	0.0551296	0.0531059	0
13530.5	100000	4357161	1280336	549988	617401	1189742	719694	100000000	66	28	7	12	19	0	0	1	40010.5	19642.4	18709.1	37179.4	115541	239898	0.346287	0.170003	0.161926	0.321784	0.0571223	0.0699816	0.0356371	0.0641398	0.0511035	0
13530.5	10000	438238	129809	56002	62621	118092	71714	100000000	4	2	2	0	0	0	0	1	4056.53	2000.07	1897.61	3690.38	11644.6	23904.7	0.348362	0.17176	0.16296	0.316918	0.0343507	0.0493032	0.0999964	0	0	0
13530.5	100	4706	1260	597	681	1342	826	100000000	0	0	0	0	0	0	0	0	39.375	21.3214	20.6364	41.9375	123.27	275.333	0.31942	0.172965	0.167407	0.340208	0	0	0	0	0	0
13530.5	1000	43250	12791	5354	6072	11852	7181	100000000	0	0	0	0	0	0	0	1	399.719	191.214	184	370.375	1145.31	2393.67	0.349005	0.166954	0.160655	0.323385	0	0	0	0	0	0
17073.5	100	5177	1571	766	871	1217	752	100000000	0	0	0	0	0	0	0	1	49.0938	27.3571	26.3939	38.0312	140.876	250.667	0.348489	0.194193	0.187356	0.269962	0	0	0	0	0	0
17073.5	1000	44027	12949	5569	6320	11874	7315	100000000	1	0	0	0	0	1	0	1	404.656	198.893	191.515	371.062	1166.13	2438.33	0.347009	0.170559	0.164232	0.318201	0	0	0	0	0	0.0410116
17073.5	10000	433442	128326	54243	60877	117943	72053	100000000	6	1	0	0	4	1	0	1	4010.19	1937.25	1844.76	3685.72	11477.9	24017.7	0.349383	0.168781	0.160722	0.321114	0.0435619	0.0249365	0	0	0.108527	0.0041636
17073.5	100000	4338775	1272902	543161	610292	1190367	722053	100000000	26	6	6	2	11	1	0	1	39778.2	19398.6	18493.7	37199	114869	240684	0.34629	0.168875	0.160998	0.323837	0.0217638	0.0150836	0.0309301	0.0108145	0.0295707	0.000415482
21544.3	100000	4342589	1276811	543461	612609	1191203	718505	100000000	4	3	0	0	1	0	0	1	39900.3	19409.3	18563.9	37225.1	115099	239502	0.346662	0.168632	0.161287	0.323419	0.00347528	0.00751873	0	0	0.00268636	0
21544.3	100	4870	1350	648	752	1282	838	100000000	0	0	0	0	0	0	0	0	42.1875	23.1429	22.7879	40.0625	128.181	279.333	0.329125	0.180549	0.177779	0.312547	0	0	0	0	0	0
21544.3	1000	43478	12772	5481	6058	11854	7313	100000000	0	0	0	0	0	0	0	1	399.125	195.75	183.576	370.438	1148.89	2437.67	0.347401	0.170382	0.159786	0.322431	0	0	0	0	0	0
21544.3	10000	434525	125930	54511	61216	119953	72915	100000000	0	0	0	0	0	0	0	1	3935.31	1946.82	1855.03	3748.53	11485.7	24305	0.342627	0.1695	0.161508	0.326365	0	0	0	0	0	0
27185.9	100000	4333205	1274836	541030	608677	1188063	720599	100000000	3	0	2	1	0	0	0	1	39838.6	19322.5	18444.8	37127	114733	240200	0.347229	0.168413	0.160763	0.323595	0.00261477	0	0.0103506	0.00542159	0	0
27185.9	10000	435567	128048	54856	61191	119008	72464	100000000	0	0	0	0	0	0	0	1	4001.5	1959.14	1854.27	3719	11533.9	24154.7	0.346933	0.169859	0.160767	0.32244	0	0	0	0	0	0
27185.9	1000	43496	12750	5296	5919	12333	7198	100000000	0	0	0	0	0	0	0	1	398.438	189.143	179.364	385.406	1152.35	2399.33	0.345761	0.164137	0.15565	0.334452	0	0	0	0	0	0
27185.9	100	4517	1206	526	611	1366	808	100000000	0	0	0	0	0	0	0	1	37.6875	18.7857	18.5152	42.6875	117.676	269.333	0.320265	0.159639	0.15734	0.362755	0	0	0	0	0	0
34304.7	100000	4338655	1274455	544182	611082	1188568	720368	100000000	4	1	0	0	3	0	0	1	39826.7	19435.1	18517.6	37142.8	114922	240123	0.346554	0.169115	0.161132	0.323199	0.00348062	0.00251088	0	0	0.00807695	0
34304.7	100	4946	1365	681	806	1335	759	100000000	0	0	0	0	0	0	0	1	42.6562	24.3214	24.4242	41.7188	133.121	253	0.320433	0.182702	0.183474	0.31339	0	0	0	0	0	0
34304.7	1000	44920	13624	5968	6685	11547	7096	100000000	0	0	0	0	0	0	0	1	425.75	213.143	202.576	360.844	1202.31	2365.33	0.354109	0.177277	0.168488	0.300125	0	0	0	0	0	0
34304.7	10000	434990	127567	54320	61397	119882	71824	100000000	1	1	0	0	0	0	0	1	3986.47	1940	1860.52	3746.31	11533.3	23941.3	0.345649	0.168209	0.161317	0.324826	0.00867055	0.0250849	0	0	0	0
43287.6	10000	434634	127532	54852	61627	118738	71885	100000000	0	0	0	0	0	0	0	1	3985.38	1959	1867.48	3710.56	11522.4	23961.7	0.34588	0.170016	0.162074	0.32203	0	0	0	0	0	0
43287.6	1000	43572	12843	5422	6150	12051	7106	100000000	0	0	0	0	0	0	0	1	401.344	193.643	186.364	376.594	1157.94	2368.67	0.3466	0.16723	0.160944	0.325226	0	0	0	0	0	0
43287.6	100000	4364916	1282111	552709	622557	1186778	720761	100000000	4	3	0	0	1	0	0	1	40066	19739.6	18865.4	37086.8	115758	240254	0.346119	0.170525	0.162973	0.320383	0.00345549	0.00748765	0	0	0.00269638	0
43287.6	100	4789	1388	659	752	1222	768	100000000	0	0	0	0	0	0	0	1	43.375	23.5357	22.7879	38.1875	127.886	256	0.339169	0.184037	0.178189	0.298606	0	0	0	0	0	0
54622.8	100000	4359336	1279637	551580	620524	1188433	719162	100000000	15	3	1	3	4	4	0	1	39988.7	19699.3	18803.8	37138.5	115630	239721	0.345832	0.170364	0.16262	0.321184	0.00951308	0.00750213	0.00507633	0.0159543	0.0107705	0.00166861
54622.8	10000	431608	128114	53218	59901	118573	71802	100000000	2	0	1	0	1	0	0	1	4003.56	1900.64	1815.18	3705.41	11424.8	23934	0.350428	0.166361	0.158881	0.32433	0.0175058	0	0.0526138	0	0.0269876	0
54622.8	1000	43334	12848	5272	6006	11931	7277	100000000	0	0	0	0	0	0	0	1	401.5	188.286	182	372.844	1144.63	2425.67	0.350769	0.164495	0.159003	0.325733	0	0	0	0	0	0
54622.8	100	4925	1324	711	785	1325	780	100000000	0	0	0	0	0	0	0	0	41.375	25.3929	23.7879	41.4062	131.962	260	0.313537	0.192426	0.180263	0.313774	0	0	0	0	0	0
68926.1	100	4695	1315	634	724	1316	706	100000000	0	0	0	0	0	0	0	0	41.0938	22.6429	21.9394	41.125	126.801	235.333	0.324081	0.17857	0.173022	0.324327	0	0	0	0	0	0
68926.1	1000	44028	12758	5670	6354	11929	7317	100000000	0	0	0	0	0	0	0	1	398.688	202.5	192.545	372.781	1166.51	2439	0.341777	0.173594	0.165061	0.319569	0	0	0	0	0	0
68926.1	10000	438997	128490	56475	63621	118130	72281	100000000	0	0	0	0	0	0	0	1	4015.31	2016.96	1927.91	3691.56	11651.7	24093.7	0.34461	0.173104	0.165461	0.316825	0	0	0	0	0	0
68926.1	100000	4339783	1272674	542785	611461	1191085	721778	100000000	3	1	0	1	0	1	0	1	39771.1	19385.2	18529.1	37221.4	114907	240593	0.346116	0.168704	0.161254	0.323927	0.00174054	0.00251439	0	0.00539691	0	0.00041564
86974.9	100	4537	1407	585	636	1193	716	100000000	0	0	0	0	0	0	0	0	43.9688	20.8929	19.2727	37.2812	121.416	238.667	0.362134	0.172077	0.158734	0.307055	0	0	0	0	0	0
86974.9	1000	43686	12634	5609	6281	11981	7181	100000000	1	0	1	0	0	0	0	1	394.812	200.321	190.333	374.406	1159.87	2393.67	0.340393	0.17271	0.164098	0.322799	0.0862163	0	0.499198	0	0	0
86974.9	10000	435389	127629	54827	62011	119411	71511	100000000	0	0	0	0	0	0	0	1	3988.41	1958.11	1879.12	3731.59	11557.2	23837	0.345101	0.169427	0.162593	0.32288	0	0	0	0	0	0
86974.9	100000	4342472	1273772	544086	612186	1190013	722415	100000000	3	0	1	0	2	0	0	1	39805.4	19431.6	18551.1	37187.9	114976	240805	0.346206	0.169006	0.161347	0.323441	0.00260924	0	0.00514625	0	0.00537809	0
109750	10000	434905	127167	55111	61605	118822	72200	100000000	8	1	0	1	4	2	0	1	3973.97	1968.25	1866.82	3713.19	11522.2	24066.7	0.344896	0.170822	0.162019	0.322263	0.0520733	0.0251638	0	0.0535671	0.107724	0.00831025
109750	100000	4350029	1278916	547408	616320	1188022	719363	100000000	51	13	5	4	17	12	0	1	39966.1	19550.3	18676.4	37125.7	115318	239788	0.346572	0.169533	0.161955	0.321941	0.0338194	0.0325275	0.0255751	0.0214174	0.0457904	0.00500443
109750	100	5219	1502	790	902	1244	781	100000000	0	0	0	0	0	0	0	0	46.9375	28.2143	27.3333	38.875	141.36	260.333	0.332042	0.199592	0.19336	0.275007	0	0	0	0	0	0
109750	1000	44020	12981	5521	6195	12127	7196	100000000	0	0	0	0	0	0	0	1	405.656	197.179	187.727	378.969	1169.53	2398.67	0.346854	0.168596	0.160515	0.324035	0	0	0	0	0	0
138489	100	4864	1526	647	750	1211	730	100000000	0	0	0	0	0	0	0	1	47.6875	23.1071	22.7273	37.8438	131.366	243.333	0.363013	0.175899	0.173008	0.288079	0	0	0	0	0	0
138489	1000	43972	12635	5650	6279	12171	7237	100000000	0	0	0	0	0	0	0	1	394.844	201.786	190.273	380.344	1167.25	2412.33	0.33827	0.172873	0.16301	0.325847	0	0	0	0	0	0
138489	10000	433210	127702	53670	60156	118966	72716	100000000	0	0	0	0	0	0	0	1	3990.69	1916.79	1822.91	3717.69	11448.1	24238.7	0.34859	0.167433	0.159233	0.324744	0	0	0	0	0	0
138489	100000	4353461	1280757	548676	616059	1189185	718784	100000000	3	1	1	0	1	0	0	1	40023.7	19595.6	18668.5	37162	115450	239595	0.346676	0.169733	0.161702	0.321889	0.00259853	0.00249852	0.00510319	0	0.00269092	0
174753	10000	429597	126787	52972	58795	118822	72221	100000000	0	0	0	0	0	0	0	0	3962.09	1891.86	1781.67	3713.19	11348.8	24073.7	0.34912	0.166701	0.156992	0.327188	0	0	0	0	0	0
174753	100	4868	1472	676	786	1230	704	100000000	0	0	0	0	0	0	0	0	46	24.1429	23.8182	38.4375	132.399	234.667	0.347436	0.18235	0.179898	0.290317	0	0	0	0	0	0
174753	1000	44526	12963	5705	6520	12155	7183	100000000	0	0	0	0	0	0	0	0	405.094	203.75	197.576	379.844	1186.26	2394.33	0.341487	0.171758	0.166553	0.320202	0	0	0	0	0	0
174753	100000	4336761	1275863	543052	610092	1188520	719234	100000000	0	0	0	0	0	0	0	0	39870.7	19394.7	18487.6	37141.2	114894	239745	0.347021	0.168805	0.16091	0.323264	0	0	0	0	0	0
220513	1000	43969	13182	5391	6050	12074	7272	100000000	0	0	0	0	0	0	0	1	411.938	192.536	183.333	377.312	1165.12	2424	0.353558	0.16525	0.157352	0.32384	0	0	0	0	0	0
220513	10000	434361	127206	54709	60968	119257	72221	100000000	6	2	0	1	3	0	0	1	3975.19	1953.89	1847.52	3726.78	11503.4	24073.7	0.345567	0.169854	0.160606	0.323973	0.0521586	0.0503121	0	0.0541268	0.0804984	0
220513	100	4787	1351	643	771	1292	730	100000000	0	0	0	0	0	0	0	1	42.2188	22.9643	23.3636	40.375	128.922	243.333	0.327476	0.178126	0.181223	0.313175	0	0	0	0	0	0
220513	100000	4366734	1279971	554499	623720	1188712	719832	100000000	36	17	4	11	4	0	0	1	39999.1	19803.5	18900.6	37147.2	115850	239944	0.345265	0.17094	0.163147	0.320648	0.0310745	0.042501	0.0201984	0.0581992	0.010768	0
278256	100000	4352965	1276794	549596	618101	1188972	719502	100000000	5	0	0	2	2	1	0	1	39899.8	19628.4	18730.3	37155.4	115414	239834	0.34571	0.17007	0.162288	0.321931	0.00346579	0	0	0.0106779	0.0053828	0.000416955
278256	10000	434188	128151	55036	61353	117806	71842	100000000	0	0	0	0	0	0	0	1	4004.72	1965.57	1859.18	3681.44	11510.9	23947.3	0.347906	0.170757	0.161515	0.319822	0	0	0	0	0	0
278256	100	4491	1138	572	652	1305	824	100000000	0	0	0	0	0	0	0	0	35.5625	20.4286	19.7576	40.7812	116.53	274.667	0.305179	0.175308	0.169549	0.349964	0	0	0	0	0	0
278256	1000	44189	12597	5651	6418	12215	7308	100000000	0	0	0	0	0	0	0	0	393.656	201.821	194.485	381.719	1171.68	2436	0.335976	0.172249	0.165988	0.325787	0	0	0	0	0	0
351119	100000	4346726	1279999	547256	614783	1186801	717887	100000000	67	36	8	11	12	0	0	1	40000	19544.9	18629.8	37087.5	115262	239296	0.347035	0.169569	0.16163	0.321767	0.0581284	0.0900001	0.0409315	0.0590452	0.0323559	0
351119	100	4766	1383	640	714	1266	763	100000000	0	0	0	0	0	0	0	0	43.2188	22.8571	21.6364	39.5625	127.275	254.333	0.33957	0.179589	0.169997	0.310843	0	0	0	0	0	0
351119	10000	434698	127282	54530	61752	119186	71948	100000000	7	4	0	2	1	0	0	1	3977.56	1947.5	1871.27	3724.56	11520.9	23982.7	0.345248	0.169041	0.162424	0.323288	0.0607592	0.100564	0	0.106879	0.0268488	0
351119	1000	43574	12516	5489	6277	12091	7201	100000000	0	0	0	0	0	0	0	1	391.125	196.036	190.212	377.844	1155.22	2400.33	0.338573	0.169696	0.164655	0.327076	0	0	0	0	0	0
443062	100	4918	1454	596	718	1390	760	100000000	1	0	0	1	0	0	0	1	45.4375	21.2857	21.7576	43.4375	131.918	253.333	0.344437	0.161355	0.164932	0.329276	0.758045	0	0	4.5961	0	0
443062	1000	44617	13360	5869	6590	11656	7142	100000000	9	1	1	1	3	3	0	1	417.5	209.607	199.697	364.25	1191.05	2380.67	0.35053	0.175985	0.167664	0.305822	0.503755	0.239521	0.477083	0.500759	0.82361	0.126015
443062	10000	437084	129027	55514	62793	118144	71606	100000000	91	12	14	9	25	31	0	1	4032.09	1982.64	1902.82	3692	11609.6	23868.7	0.347308	0.170777	0.163901	0.318014	0.516816	0.297612	0.706128	0.472983	0.67714	0.129877
443062	100000	4349413	1271306	547937	615930	1193029	721211	100000000	854	126	112	112	239	265	0	1	39728.3	19569.2	18664.5	37282.2	115244	240404	0.344732	0.169806	0.161956	0.323506	0.511089	0.317154	0.572329	0.600068	0.641057	0.110231
559081	100000	4347703	1278890	547862	614976	1186282	719693	100000000	66	39	6	8	13	0	0	1	39965.3	19566.5	18635.6	37071.3	115239	239898	0.346804	0.169791	0.161713	0.321691	0.0572724	0.0975846	0.0306647	0.0429285	0.0350675	0
559081	10000	436915	126610	55687	62925	119101	72592	100000000	4	2	2	0	0	0	0	1	3956.56	1988.82	1906.82	3721.91	11574.1	24197.3	0.341846	0.171834	0.164749	0.321572	0.0345599	0.0505489	0.100562	0	0	0
559081	100	4226	1164	466	500	1255	841	100000000	0	0	0	0	0	0	0	0	36.375	16.6429	15.1515	39.2188	107.388	280.333	0.338725	0.154979	0.141091	0.365206	0	0	0	0	0	0
559081	1000	44079	12851	5666	6361	11995	7206	100000000	0	0	0	0	0	0	0	1	401.594	202.357	192.758	374.844	1171.55	2402	0.342788	0.172726	0.164532	0.319955	0	0	0	0	0	0
705480	1000	44691	13227	5861	6623	11939	7041	100000000	4	2	1	1	0	0	0	1	413.344	209.321	200.697	373.094	1196.46	2347	0.345473	0.174951	0.167743	0.311832	0.334321	0.483859	0.477734	0.498264	0	0
705480	10000	435434	127049	55086	62214	119210	71875	100000000	33	16	5	5	7	0	0	1	3970.28	1967.36	1885.27	3725.31	11548.2	23958.3	0.3438	0.17036	0.163252	0.322587	0.285758	0.402994	0.254148	0.265214	0.187904	0
705480	100000	4355999	1277519	548852	618904	1191599	719125	100000000	289	140	36	58	55	0	0	1	39922.5	19601.9	18754.7	37237.5	115516	239708	0.3456	0.169689	0.162355	0.322356	0.250181	0.35068	0.183656	0.309256	0.147701	0
705480	100	4921	1579	687	804	1130	721	100000000	0	0	0	0	0	0	0	0	49.3438	24.5357	24.3636	35.3125	133.556	240.333	0.369462	0.183712	0.182423	0.264403	0	0	0	0	0	0
890215	100	4613	1364	607	700	1169	773	100000000	0	0	0	0	0	0	0	1	42.625	21.6786	21.2121	36.5312	122.047	257.667	0.349251	0.177625	0.173803	0.299321	0	0	0	0	0	0
890215	1000	44232	12924	5671	6455	11978	7204	100000000	1	0	0	0	1	0	0	1	403.875	202.536	195.606	374.312	1176.33	2401.33	0.343335	0.172176	0.166285	0.318204	0.0850102	0	0	0	0.267156	0
890215	10000	432655	127251	54028	60446	118542	72388	100000000	7	3	3	0	1	0	0	1	3976.59	1929.57	1831.7	3704.44	11442.3	24129.3	0.347534	0.168635	0.160081	0.323749	0.0611765	0.0754415	0.155475	0	0.0269947	0
890215	100000	4354754	1281322	550731	617819	1185482	719400	100000000	117	48	16	22	16	15	0	1	40041.3	19669	18721.8	37046.3	115478	239800	0.346743	0.170326	0.162124	0.320807	0.0883282	0.119876	0.0813464	0.11751	0.0431892	0.00625521
1.12332e+06	100	4680	1489	601	629	1207	754	100000000	0	0	0	0	0	0	0	1	46.5312	21.4643	19.0606	37.7188	124.775	251.333	0.372922	0.172024	0.15276	0.302294	0	0	0	0	0	0
1.12332e+06	1000	43029	12882	5304	5765	11725	7353	100000000	3	1	1	0	1	0	0	1	402.562	189.429	174.697	366.406	1133.09	2451	0.355277	0.167178	0.154177	0.323368	0.264762	0.248409	0.527903	0	0.272921	0
1.12332e+06	10000	434977	128577	54688	61713	118076	71923	100000000	43	22	5	5	10	1	0	1	4018.03	1953.14	1870.09	3689.88	11531.1	23974.3	0.34845	0.16938	0.162177	0.319992	0.364231	0.547532	0.255998	0.267367	0.271012	0.00417113
1.12332e+06	100000	4347484	1274643	546150	614958	1190690	721043	100000000	287	141	38	64	41	3	0	1	39832.6	19505.4	18635.1	37209.1	115182	240348	0.345823	0.169344	0.161788	0.323046	0.246566	0.353981	0.194818	0.343438	0.110188	0.00124819
1.41747e+06	100	4621	1346	591	677	1280	727	100000000	1	1	0	0	0	0	0	1	42.0625	21.1071	20.5152	40	123.685	242.333	0.340078	0.170653	0.165866	0.323403	0.808507	2.37741	0	0	0	0
1.41747e+06	1000	44897	12994	6001	6809	11845	7248	100000000	25	7	5	6	7	0	0	1	406.062	214.321	206.333	370.156	1196.87	2416	0.339269	0.179068	0.172394	0.309269	2.08878	1.72387	2.33294	2.90792	1.89109	0
1.41747e+06	10000	430893	127755	52942	59274	118701	72221	100000000	231	125	25	45	36	0	0	1	3992.34	1890.79	1796.18	3709.41	11388.7	24073.7	0.350553	0.166023	0.157716	0.325709	2.02832	3.13099	1.3222	2.50531	0.970506	0
1.41747e+06	100000	4334380	1273578	541051	608602	1190867	720282	100000000	2363	1187	273	479	424	0	0	1	39799.3	19323.2	18442.5	37214.6	114780	240094	0.346745	0.168351	0.160677	0.324226	2.05873	2.98246	1.41281	2.59726	1.13934	0
1.78865e+06	100	4952	1516	703	791	1208	734	100000000	1	0	0	0	1	0	0	1	47.375	25.1071	23.9697	37.75	134.202	244.667	0.353013	0.187085	0.178609	0.281293	0.745146	0	0	0	2.64901	0
1.78865e+06	1000	43091	12504	5422	6010	11858	7297	100000000	15	8	0	4	3	0	0	1	390.75	193.643	182.121	370.562	1137.08	2432.33	0.343644	0.170299	0.160166	0.325891	1.31917	2.04734	0	2.19634	0.80958	0
1.78865e+06	10000	431973	127280	53570	60135	118738	72250	100000000	227	116	29	44	38	0	0	1	3977.5	1913.21	1822.27	3710.56	11423.5	24083.3	0.348184	0.16748	0.159519	0.324817	1.98712	2.9164	1.51577	2.41457	1.0241	0
1.78865e+06	100000	4349926	1277946	546894	615374	1190083	719629	100000000	2205	1042	309	413	441	0	0	1	39935.8	19531.9	18647.7	37190.1	115306	239876	0.346348	0.169393	0.161724	0.322535	1.91231	2.60919	1.58203	2.21475	1.1858	0
2.25702e+06	100	4978	1425	677	809	1272	795	100000000	4	3	0	0	1	0	0	1	44.5312	24.1786	24.5152	39.75	132.975	265	0.334884	0.181828	0.184359	0.298928	3.00808	6.73684	0	0	2.51572	0
2.25702e+06	1000	43561	12956	5453	6093	11852	7207	100000000	11	8	1	1	1	0	0	1	404.875	194.75	184.636	370.375	1154.64	2402.33	0.350652	0.168668	0.159909	0.320772	0.952681	1.97592	0.513479	0.541605	0.269997	0
2.25702e+06	10000	434544	128044	54718	61604	118626	71552	100000000	188	72	23	43	50	0	0	1	4001.38	1954.21	1866.79	3707.06	11529.4	23850.7	0.347057	0.169498	0.161915	0.32153	1.63061	1.79938	1.17694	2.30342	1.34878	0
2.25702e+06	100000	4348884	1278304	545228	614779	1190266	720307	100000000	1532	699	199	295	336	3	2	2	39947	19472.4	18629.7	37195.8	115245	240102	0.346627	0.168966	0.161653	0.322754	1.32674	1.74982	1.02196	1.5835	0.903327	0.00124947
2.84804e+06	100000	4361609	1277981	552047	621315	1190377	719889	100000000	1663	752	230	314	367	0	8	2	39936.9	19716	18827.7	37199.3	115680	239963	0.345236	0.170436	0.162757	0.321571	1.43759	1.88297	1.16657	1.66775	0.986578	0
2.84804e+06	10000	435851	127572	55209	61783	119102	72185	100000000	151	66	15	29	41	0	0	1	3986.62	1971.75	1872.21	3721.94	11552.5	24061.7	0.345087	0.170677	0.162061	0.322175	1.30707	1.65554	0.760746	1.54897	1.10158	0
2.84804e+06	1000	43629	12984	5527	6019	11812	7287	100000000	19	8	3	3	5	0	0	1	405.75	197.393	182.394	369.125	1154.66	2429	0.351402	0.170953	0.157963	0.319682	1.6455	1.97166	1.51981	1.64479	1.35455	0
2.84804e+06	100	4689	1386	609	686	1307	701	100000000	4	1	0	1	2	0	0	1	43.3125	21.75	20.7879	40.8438	126.694	233.667	0.341867	0.171673	0.164079	0.322381	3.15721	2.3088	0	4.8105	4.89671	0
3.59381e+06	100	4740	1381	617	750	1238	754	100000000	5	2	2	0	1	0	0	1	43.1562	22.0357	22.7273	38.6875	126.607	251.333	0.340869	0.174049	0.179511	0.305572	3.94924	4.63432	9.07618	0	2.58481	0
3.59381e+06	1000	44152	12760	5729	6410	11979	7274	100000000	29	16	2	5	6	0	0	1	398.75	204.607	194.242	374.344	1171.94	2424.67	0.340247	0.174588	0.165744	0.319421	2.47452	4.01254	0.977483	2.5741	1.6028	0
3.59381e+06	10000	437481	129007	55756	62176	118354	72188	100000000	319	139	44	72	64	0	0	1	4031.47	1991.29	1884.12	3698.56	11605.4	24062.7	0.347378	0.171582	0.162348	0.318692	2.74871	3.44787	2.20963	3.82141	1.7304	0
3.59381e+06	100000	4340135	1275733	544411	611733	1187748	720510	100000000	3059	1389	404	637	620	9	6	2	39866.7	19443.2	18537.4	37117.1	114964	240170	0.346774	0.169124	0.161244	0.322858	2.653	3.48411	2.07784	3.4363	1.67039	0.00374735
4.53488e+06	100	5366	1528	843	983	1260	752	100000000	5	0	1	3	1	0	0	1	47.75	30.1071	29.7879	39.375	147.02	250.667	0.324786	0.204783	0.202611	0.267821	3.4009	0	3.32147	10.0712	2.53968	0
4.53488e+06	10000	437594	129352	55560	62215	118730	71737	100000000	490	190	68	71	115	46	0	1	4042.25	1984.29	1885.3	3710.31	11622.2	23912.3	0.347806	0.170733	0.162216	0.319245	3.82029	4.70035	3.42693	3.76597	3.09947	0.192369
4.53488e+06	100000	4321948	1269884	537515	602692	1191546	720311	100000000	4370	1605	555	759	1019	432	6	2	39683.9	19197	18263.4	37235.8	114380	240104	0.346948	0.167835	0.159673	0.325545	3.44291	4.04446	2.89108	4.15585	2.73661	0.179922
4.53488e+06	1000	44280	12973	5701	6477	11906	7223	100000000	42	12	8	6	10	6	0	1	405.406	203.607	196.273	372.062	1177.35	2407.67	0.344338	0.172937	0.166707	0.316017	3.05772	2.95999	3.92914	3.05697	2.68772	0.249204
5.72237e+06	1000	42503	12327	4977	5596	12287	7316	100000000	37	17	5	5	10	0	0	1	385.219	177.75	169.576	383.969	1116.51	2438.67	0.345019	0.159201	0.15188	0.3439	3.31389	4.41308	2.81294	2.94853	2.60438	0
5.72237e+06	10000	435784	127323	54773	61960	119466	72262	100000000	365	146	52	72	95	0	0	1	3978.84	1956.18	1877.58	3733.31	11545.9	24087.3	0.344611	0.169426	0.162618	0.323345	3.16129	3.66941	2.65824	3.83473	2.54466	0
5.72237e+06	100000	4355681	1276348	549455	618809	1190296	720773	100000000	3848	1604	508	690	1046	0	10	2	39885.9	19623.4	18751.8	37196.8	115458	240258	0.345458	0.169962	0.162412	0.322167	3.33282	4.02147	2.58875	3.67965	2.81207	0
5.72237e+06	100	4392	1276	518	609	1246	743	100000000	2	2	0	0	0	0	0	1	39.875	18.5	18.4545	38.9375	115.767	247.667	0.344442	0.159804	0.159411	0.336344	1.72761	5.01567	0	0	0	0
7.22081e+06	1000	44554	12946	5864	6629	11791	7324	100000000	92	25	13	24	22	8	0	1	404.562	209.429	200.879	368.469	1183.34	2441.33	0.341882	0.176981	0.169756	0.311381	7.09856	6.17951	6.20737	11.9475	5.97066	0.32769
7.22081e+06	10000	439105	128663	56222	63252	119292	71676	100000000	898	281	119	160	243	95	0	1	4020.72	2007.93	1916.73	3727.88	11673.2	23892	0.344439	0.172011	0.164198	0.319352	6.87898	6.9888	5.92651	8.34756	6.51846	0.397623
7.22081e+06	100	4320	1283	510	569	1230	728	100000000	9	4	2	0	3	0	0	1	40.0938	18.2143	17.2424	38.4375	113.988	242.667	0.351737	0.159791	0.151265	0.337207	7.89557	9.97662	10.9804	0	7.80488	0
7.22081e+06	100000	4324967	1270691	538604	604548	1189350	721774	100000000	8803	2780	1159	1341	2471	1052	6	2	39709.1	19235.9	18319.6	37167.2	114432	240591	0.347011	0.168099	0.160092	0.324798	6.77347	7.00092	6.02521	7.32001	6.64834	0.437256
9.11163e+06	10000	433096	127480	54001	60564	119005	72046	100000000	1339	382	191	235	409	122	0	1	3983.75	1928.61	1835.27	3718.91	11466.5	24015.3	0.347424	0.168194	0.160055	0.324327	10.6135	9.58896	9.90352	12.8046	10.9979	0.508009
9.11163e+06	100	4765	1371	630	702	1285	777	100000000	11	2	0	5	3	1	0	1	42.8438	22.5	21.2727	40.1562	126.773	259	0.337957	0.177483	0.167802	0.316758	7.88813	4.66813	0	23.5043	7.47082	0.3861
9.11163e+06	1000	41983	11951	4840	5371	12362	7459	100000000	122	39	17	12	44	10	0	1	373.469	172.857	162.758	386.312	1095.4	2486.33	0.340944	0.157803	0.148583	0.352669	10.2246	10.4426	9.83471	7.37293	11.3897	0.402199
9.11163e+06	100000	4341293	1277530	544730	612201	1186637	720195	100000000	13404	4204	1778	2105	4096	1221	7	2	39922.8	19454.6	18551.5	37082.4	115011	240065	0.34712	0.169154	0.161302	0.322424	10.5929	10.5303	9.13921	11.3468	11.0457	0.508612
1.14976e+07	100000	4335345	1272210	541732	608781	1190879	721743	100000000	15791	4812	2110	2393	4648	1828	5	2	39756.6	19347.6	18447.9	37215	114767	240581	0.346411	0.168581	0.160742	0.324265	12.1664	12.1037	10.9058	12.9717	12.4896	0.759827
1.14976e+07	10000	438360	127730	56146	63233	118870	72381	100000000	1608	483	191	270	488	176	0	1	3991.56	2005.21	1916.15	3714.69	11627.6	24127	0.343283	0.172453	0.164793	0.319471	12.3155	12.1005	9.52517	14.0907	13.137	0.729473
1.14976e+07	1000	44806	13500	5910	6621	11726	7049	100000000	143	47	15	30	38	13	0	1	421.875	211.071	200.636	366.438	1200.02	2349.67	0.351557	0.17589	0.167194	0.305359	10.8332	11.1407	7.1066	14.9524	10.3701	0.55327
1.14976e+07	100	5120	1471	764	897	1267	721	100000000	20	9	4	4	2	1	0	1	45.9688	27.2857	27.1818	39.5938	140.03	240.333	0.328278	0.194856	0.194114	0.282752	13.5685	19.5785	14.6597	14.7157	5.0513	0.416089
1.45083e+07	1000	45248	13140	5992	6827	12063	7226	100000000	186	58	24	27	54	23	0	1	410.625	214	206.879	376.969	1208.47	2408.67	0.339788	0.177083	0.17119	0.311938	13.4881	14.1248	11.215	13.0511	14.3248	0.954885
1.45083e+07	10000	434088	127926	54368	60798	118506	72490	100000000	1490	459	205	228	450	148	0	1	3997.69	1941.71	1842.36	3703.31	11485.1	24163.3	0.348077	0.169064	0.160414	0.322446	11.6847	11.4816	10.5577	12.3754	12.1513	0.612498
1.45083e+07	100000	4346950	1276212	547058	614031	1188553	721096	100000000	15132	4867	2011	2289	4325	1640	9	2	39881.6	19537.8	18607	37142.3	115169	240365	0.346289	0.169645	0.161563	0.322503	11.715	12.2036	10.2929	12.3018	11.6444	0.682295
1.45083e+07	100	4702	1366	644	689	1225	778	100000000	19	7	2	3	7	0	0	1	42.6875	23	20.8788	38.2812	124.848	259.333	0.341917	0.184225	0.167234	0.306624	15.2186	16.3982	8.69565	14.3687	18.2857	0
1.83074e+07	1000	42723	12653	5182	5769	11863	7256	100000000	140	43	15	19	39	24	0	1	395.406	185.071	174.818	370.719	1126.01	2418.67	0.351156	0.16436	0.155254	0.329231	10.3018	10.8749	8.10498	10.8684	10.5201	0.992282
1.83074e+07	10000	440010	128868	57073	63942	118528	71599	100000000	1468	481	202	214	439	132	0	1	4027.12	2038.32	1937.64	3704	11707.1	23866.3	0.34399	0.17411	0.16551	0.31639	11.4119	11.944	9.91012	11.0444	11.8521	0.55308
1.83074e+07	100000	4343528	1272024	545782	613656	1189734	722332	100000000	15078	5031	1949	2310	4438	1350	7	2	39750.8	19492.2	18595.6	37179.2	115018	240777	0.345605	0.169471	0.161676	0.323247	11.9355	12.6564	9.99886	12.4223	11.9368	0.560684
1.83074e+07	100	5208	1560	851	968	1123	706	100000000	13	7	1	1	4	0	0	1	48.75	30.3929	29.3333	35.0938	143.57	235.333	0.339556	0.211694	0.204314	0.244437	9.05482	14.359	3.29025	3.40909	11.398	0
2.31013e+07	100	4392	1236	484	543	1314	815	100000000	19	7	0	3	5	4	0	1	38.625	17.2857	16.4545	41.0625	113.428	271.667	0.340525	0.152394	0.145066	0.362015	13.2243	18.123	0	18.232	12.1766	1.47239
2.31013e+07	10000	431492	125713	53318	60079	119734	72648	100000000	1357	433	172	204	402	146	0	1	3928.53	1904.21	1820.58	3741.69	11395	24216	0.344759	0.16711	0.15977	0.328362	10.6275	11.0219	9.0326	11.2052	10.7438	0.602907
2.31013e+07	1000	45051	13350	5990	6654	11930	7127	100000000	163	51	23	28	45	16	0	1	417.188	213.929	201.636	372.812	1205.56	2375.67	0.346051	0.177451	0.167255	0.309243	12.1935	12.2247	10.7513	13.8864	12.0704	0.673495
2.31013e+07	100000	4337654	1275191	543534	609637	1188537	720755	100000000	14131	4375	1906	2158	4155	1537	6	2	39849.7	19411.9	18473.8	37141.8	114877	240252	0.346889	0.16898	0.160814	0.323317	10.963	10.9787	9.8187	11.6814	11.1869	0.639746
2.91505e+07	100	4792	1428	643	683	1280	758	100000000	16	2	2	4	6	2	0	1	44.625	22.9643	20.697	40	128.286	252.667	0.347855	0.179008	0.161334	0.311803	10.9131	4.48179	8.70918	19.3265	15	0.791557
2.91505e+07	1000	43455	12862	5378	6043	11939	7233	100000000	131	33	22	19	44	13	0	1	401.938	192.071	183.121	373.094	1150.22	2411	0.349443	0.166986	0.159205	0.324366	10.2589	8.21023	11.4541	10.3756	11.7933	0.539195
2.91505e+07	100000	4348695	1278109	546566	615527	1189706	718787	100000000	12786	4096	1736	1987	3704	1263	4	2	39940.9	19520.2	18652.3	37178.3	115292	239596	0.346433	0.169311	0.161784	0.322472	9.99464	10.2552	8.89334	10.6528	9.9628	0.527138
2.91505e+07	10000	436578	128675	55182	62315	118571	71835	100000000	1272	359	194	200	396	123	0	1	4021.09	1970.79	1888.33	3705.34	11585.6	23945	0.347078	0.170107	0.16299	0.319824	9.91752	8.92792	9.84379	10.5914	10.6873	0.513677
3.67838e+07	10000	435200	127088	55141	61543	119463	71965	100000000	1101	347	135	181	320	118	0	1	3971.5	1969.32	1864.94	3733.22	11539	23988.3	0.344181	0.170667	0.161621	0.323531	8.51895	8.73725	6.85515	9.70541	8.57169	0.491906
3.67838e+07	1000	42088	12317	4932	5491	12035	7313	100000000	114	49	15	11	31	8	0	1	384.906	176.143	166.394	376.094	1103.54	2437.67	0.348793	0.159617	0.150782	0.340808	9.60548	12.7304	8.51582	6.61082	8.24263	0.328183
3.67838e+07	100	4494	1406	538	620	1243	687	100000000	13	4	1	1	5	2	0	1	43.9375	19.2143	18.7879	38.8438	120.783	229	0.363771	0.15908	0.15555	0.321598	9.10721	9.10384	5.20446	5.32258	12.8721	0.873362
3.67838e+07	100000	4359506	1281372	550080	618693	1188706	720655	100000000	11471	3697	1482	1829	3334	1129	4	2	40042.9	19645.7	18748.3	37147.1	115584	240218	0.34644	0.169969	0.162205	0.321386	8.94761	9.2326	7.54363	9.75557	8.97514	0.469989
4.64159e+07	10000	432948	127825	53672	60336	118928	72187	100000000	1011	335	129	158	298	91	0	1	3994.53	1916.86	1828.36	3716.5	11456.3	24062.3	0.348677	0.16732	0.159595	0.324408	8.03055	8.38647	6.72977	8.64161	8.0183	0.378184
4.64159e+07	1000	43442	12721	5401	5972	11935	7413	100000000	102	36	10	14	33	9	0	1	397.531	192.893	180.97	372.969	1144.36	2471	0.347382	0.168559	0.15814	0.325918	8.1268	9.05589	5.18423	7.7361	8.84793	0.364225
4.64159e+07	100	4642	1386	594	666	1241	755	100000000	13	2	3	1	6	1	0	1	43.3125	21.2143	20.1818	38.7812	123.49	251.667	0.350737	0.17179	0.163429	0.314044	9.7174	4.6176	14.1414	4.95495	15.4714	0.397351
4.64159e+07	100000	4342872	1274679	544013	613040	1190589	720551	100000000	10115	3248	1309	1576	2997	985	2	2	39833.7	19429	18577	37205.9	115046	240184	0.346243	0.168881	0.161475	0.323401	7.93598	8.1539	6.73734	8.48362	8.05517	0.410103
5.85702e+07	100	4273	1340	448	499	1221	765	100000000	5	1	0	1	3	0	0	1	41.875	16	15.1212	38.1562	111.152	255	0.376735	0.143946	0.13604	0.343278	4.49833	2.38806	0	6.61323	7.86241	0
5.85702e+07	1000	44048	12984	5537	6265	12020	7242	100000000	84	24	16	11	29	4	0	1	405.75	197.75	189.848	375.625	1168.97	2414	0.347099	0.169166	0.162406	0.321329	6.84361	5.91497	8.09102	5.79409	7.72047	0.1657
5.85702e+07	10000	430332	126650	52667	59122	119448	72445	100000000	862	275	114	144	243	86	0	1	3957.81	1880.96	1791.58	3732.75	11363.1	24148.3	0.348304	0.165533	0.157666	0.328497	6.82912	6.94828	6.06072	8.03762	6.50995	0.356132
5.85702e+07	100000	4335621	1270611	543230	609461	1190991	721328	100000000	8876	2794	1142	1435	2586	919	4	2	39706.6	19401.1	18468.5	37218.5	114795	240443	0.345892	0.169007	0.160883	0.324218	6.93151	7.03661	5.88627	7.76998	6.94816	0.382212
7.39072e+07	100000	4344628	1276556	545556	613662	1188911	719943	100000000	7626	2391	1056	1202	2231	746	2	2	39892.4	19484.1	18595.8	37153.5	115126	239981	0.346511	0.169242	0.161526	0.322721	5.97607	5.99363	5.41979	6.46382	6.00482	0.310858
7.39072e+07	100	4609	1437	581	657	1194	740	100000000	8	3	2	1	2	0	0	1	44.9062	20.75	19.9091	37.3125	122.878	246.667	0.365454	0.168867	0.162023	0.303655	6.51053	6.68058	9.63855	5.02283	5.36013	0
7.39072e+07	1000	44239	12839	5693	6438	12108	7161	100000000	74	23	8	11	28	4	0	1	401.219	203.321	195.091	378.375	1178.01	2387	0.340591	0.172598	0.165611	0.3212	5.94224	5.73253	3.93466	5.6384	7.40007	0.167574
7.39072e+07	10000	435064	126807	54626	61709	119446	72476	100000000	792	236	116	127	236	77	0	1	3962.72	1950.93	1869.97	3732.69	11516.3	24158.7	0.344096	0.169406	0.162376	0.324122	6.20859	5.95551	5.94589	6.79155	6.32252	0.318726
9.32603e+07	10000	432933	126847	53604	60064	119754	72664	100000000	673	231	95	109	178	60	0	1	3963.97	1914.43	1820.12	3742.31	11440.8	24221.3	0.346476	0.167333	0.15909	0.327101	5.358	5.82749	4.96232	5.98861	4.75642	0.247716
9.32603e+07	1000	44249	12731	5555	6392	12190	7381	100000000	63	21	10	10	17	5	0	1	397.844	198.393	193.697	380.938	1170.87	2460.33	0.339784	0.16944	0.16543	0.325345	4.95358	5.27845	5.0405	5.1627	4.46267	0.203224
9.32603e+07	100	4702	1431	669	663	1193	746	100000000	7	2	2	0	1	2	0	1	44.7188	23.8929	20.0909	37.2812	125.984	248.667	0.354956	0.18965	0.159472	0.295921	3.96877	4.4724	8.3707	0	2.68231	0.80429
9.32603e+07	100000	4343568	1275894	545479	612870	1190282	719043	100000000	6857	2215	920	1024	2037	661	0	1	39871.7	19481.4	18571.8	37196.3	115121	239681	0.346345	0.169225	0.161324	0.323106	5.38215	5.55532	4.72245	5.51373	5.47635	0.275783
1.17681e+08	100000	4332658	1274087	541086	607933	1189696	719856	100000000	6805	2085	893	1089	2001	737	2	2	39815.2	19324.5	18422.2	37178	114740	239952	0.347004	0.16842	0.160556	0.32402	5.28848	5.23669	4.62108	5.91134	5.38222	0.307145
1.17681e+08	100	4997	1440	711	827	1238	781	100000000	5	0	2	0	2	1	0	1	45	25.3929	25.0606	38.6875	134.141	260.333	0.335468	0.1893	0.186823	0.288409	2.98194	0	7.87623	0	5.16963	0.384123
1.17681e+08	1000	43548	12756	5275	5944	12119	7454	100000000	75	23	10	13	19	10	0	1	398.625	188.393	180.121	378.719	1145.86	2484.67	0.347883	0.164412	0.157193	0.330511	5.67261	5.76983	5.30806	7.21736	5.01692	0.402468
1.17681e+08	10000	430618	126636	53267	59317	119270	72128	100000000	687	226	84	93	218	66	0	1	3957.38	1902.39	1797.48	3727.19	11384.4	24042.7	0.347613	0.167105	0.15789	0.327393	5.45481	5.71086	4.41549	5.1739	5.84891	0.274512
1.48497e+08	100	5202	1564	824	958	1132	724	100000000	9	3	2	1	3	0	0	1	48.875	29.4286	29.0303	35.375	142.709	241.333	0.34248	0.206214	0.203423	0.247882	6.30655	6.13811	6.79612	3.44468	8.48057	0
1.48497e+08	1000	45194	13235	6010	6864	11855	7230	100000000	89	32	12	13	24	8	0	1	413.594	214.643	208	370.469	1206.71	2410	0.342746	0.177875	0.17237	0.307008	6.71249	7.73706	5.59068	6.25	6.47828	0.33195
1.48497e+08	10000	438366	128067	56157	63523	119297	71322	100000000	663	201	84	110	195	73	0	1	4002.09	2005.61	1924.94	3728.03	11660.7	23774	0.343213	0.171998	0.16508	0.31971	5.05974	5.02237	4.18826	5.71447	5.23064	0.307058
1.48497e+08	100000	4350238	1276353	547139	616011	1190385	720350	100000000	6680	2041	900	1065	1964	710	3	2	39886	19540.7	18667	37199.5	115293	240117	0.345953	0.169487	0.161909	0.322651	5.1781	5.11708	4.60578	5.70526	5.27964	0.29569
1.87382e+08	100000	4342797	1275919	544839	610488	1190787	720764	100000000	5127	1611	671	774	1517	554	2	2	39872.5	19458.5	18499.6	37212.1	115043	240255	0.346588	0.169142	0.160807	0.323463	3.97504	4.04038	3.44836	4.18387	4.07663	0.230589
1.87382e+08	1000	43659	12689	5520	6248	12023	7179	100000000	62	24	5	9	15	9	0	1	396.531	197.143	189.333	375.719	1158.73	2393	0.342213	0.170138	0.163398	0.324252	4.57399	6.05249	2.53623	4.75352	3.99235	0.376097
1.87382e+08	10000	435560	128050	55206	61915	118568	71821	100000000	511	167	70	66	163	45	0	1	4001.56	1971.64	1876.21	3705.25	11554.7	23940.3	0.346316	0.170636	0.162377	0.320671	4.033	4.17337	3.55034	3.51773	4.39916	0.187967
1.87382e+08	100	4632	1313	531	618	1363	807	100000000	8	1	2	1	3	1	0	1	41.0312	18.9643	18.7273	42.5938	121.317	269	0.338216	0.156321	0.154367	0.351096	5.77003	2.43717	10.5461	5.33981	7.04329	0.371747
2.36449e+08	100	4797	1320	671	777	1270	759	100000000	6	2	0	1	3	0	0	1	41.25	23.9643	23.5455	39.6875	128.447	253	0.321144	0.186569	0.183308	0.308979	4.67118	4.84848	0	4.2471	7.55906	0
2.36449e+08	1000	43138	12783	5331	5976	11873	7175	100000000	38	15	4	4	10	5	0	1	399.469	190.393	181.091	371.031	1141.98	2391.67	0.349802	0.166721	0.158576	0.324901	2.88971	3.75499	2.10092	2.20884	2.69519	0.209059
2.36449e+08	10000	437061	128194	55345	62664	119173	71685	100000000	458	142	59	80	127	50	0	1	4006.06	1976.61	1898.91	3724.16	11605.7	23895	0.34518	0.170313	0.163618	0.320889	3.5155	3.54463	2.98491	4.21295	3.41017	0.209249
2.36449e+08	100000	4333923	1268826	541345	608833	1193211	721708	100000000	4405	1411	563	698	1244	489	1	2	39650.8	19333.8	18449.5	37287.8	114722	240569	0.345626	0.168527	0.160819	0.325028	3.41347	3.55857	2.91201	3.7833	3.33621	0.203268
2.98365e+08	100	4762	1374	625	732	1258	773	100000000	7	1	0	3	3	0	0	1	42.9375	22.3214	22.1818	39.3125	126.753	257.667	0.338749	0.176101	0.175	0.31015	5.52254	2.32897	0	13.5246	7.63116	0
2.98365e+08	100000	4347009	1277441	545808	614035	1189706	720019	100000000	3772	1244	477	559	1105	387	0	1	39920	19493.1	18607.1	37178.3	115199	240006	0.346532	0.169213	0.161522	0.322732	2.9384	3.11623	2.44701	3.00423	2.97216	0.161246
2.98365e+08	10000	437160	127681	55661	62887	119262	71669	100000000	379	120	56	56	118	29	0	1	3990.03	1987.89	1905.67	3726.94	11610.5	23889.7	0.343656	0.171215	0.164133	0.320996	3.01451	3.0075	2.81705	2.9386	3.16614	0.121391
2.98365e+08	1000	42998	12573	5268	5953	11847	7357	100000000	38	11	2	7	14	4	0	1	392.906	188.143	180.394	370.219	1131.66	2452.33	0.347194	0.166254	0.159406	0.327146	3.00443	2.79965	1.06302	3.8804	3.78155	0.16311
3.76494e+08	10000	431060	127613	53301	59297	118453	72396	100000000	270	85	38	38	86	23	0	1	3987.91	1903.61	1796.88	3701.66	11390	24132	0.350122	0.167129	0.157759	0.32499	2.16856	2.13144	1.99621	2.11478	2.32328	0.0953091
3.76494e+08	1000	42469	12528	5103	5497	11869	7472	100000000	31	10	5	3	12	1	0	1	391.5	182.25	166.576	370.906	1111.23	2490.67	0.352312	0.164007	0.149902	0.333779	2.69971	2.55428	2.74348	1.80098	3.23532	0.0401499
3.76494e+08	100	5023	1514	665	763	1329	752	100000000	5	3	0	1	1	0	0	1	47.3125	23.75	23.1212	41.5312	135.715	250.667	0.348617	0.174999	0.170366	0.306018	3.68419	6.34082	0	4.32503	2.40783	0
3.76494e+08	100000	4340172	1272743	545343	612388	1188717	720981	100000000	3211	1044	420	480	919	348	0	1	39773.2	19476.5	18557.2	37147.4	114954	240327	0.345991	0.169428	0.161431	0.323149	2.49055	2.62488	2.15644	2.5866	2.47393	0.144803
4.75081e+08	100	5157	1474	789	924	1204	766	100000000	4	2	1	0	0	1	0	1	46.0625	28.1786	28	37.625	139.866	255.333	0.329333	0.201468	0.200192	0.269007	2.14491	4.34193	3.5488	0	0	0.391645
4.75081e+08	100000	4341248	1276802	542499	610911	1190435	720601	100000000	2598	805	341	409	769	274	1	2	39900.1	19375	18512.5	37201.1	114989	240200	0.346992	0.168495	0.160994	0.32352	2.02107	2.01754	1.76	2.20932	2.06714	0.114071
4.75081e+08	10000	433135	127565	54344	60691	118671	71864	100000000	235	76	30	31	67	31	0	1	3986.41	1940.86	1839.12	3708.47	11474.9	23954.7	0.347404	0.16914	0.160274	0.323182	1.7778	1.90648	1.54571	1.68559	1.80668	0.129411
4.75081e+08	1000	44035	12938	5532	6236	12062	7267	100000000	35	7	1	10	10	7	0	1	404.312	197.571	188.97	376.938	1167.79	2422.33	0.34622	0.169184	0.161818	0.322778	2.39769	1.73133	0.506146	5.29185	2.65296	0.288978
5.99484e+08	100000	4348130	1278346	546750	614683	1188722	719629	100000000	2214	688	307	360	639	220	0	1	39948.3	19526.8	18626.8	37147.6	115249	239876	0.346625	0.169431	0.161621	0.322323	1.73016	1.72223	1.5722	1.9327	1.72017	0.0917139
5.99484e+08	10000	436955	127006	55386	62669	119753	72141	100000000	201	66	30	30	57	18	0	1	3968.94	1978.07	1899.06	3742.28	11588.4	24047	0.342494	0.170695	0.163877	0.322935	1.57917	1.66291	1.51663	1.57973	1.52314	0.0748534
5.99484e+08	1000	43247	12394	5373	5939	12064	7477	100000000	22	9	1	3	8	1	0	1	387.312	191.893	179.97	377	1136.18	2492.33	0.340892	0.168894	0.1584	0.331815	1.84831	2.32371	0.521124	1.66695	2.12202	0.040123
5.99484e+08	100	5033	1334	729	864	1308	798	100000000	3	0	2	0	1	0	0	1	41.6875	26.0357	26.1818	40.875	134.78	266	0.3093	0.193172	0.194256	0.303272	2.22585	0	7.68176	0	2.44648	0
7.56463e+08	10000	433549	128381	54073	60179	118616	72300	100000000	189	63	17	31	65	13	0	1	4011.91	1931.18	1823.61	3706.75	11473.4	24100	0.349669	0.168317	0.158942	0.323072	1.53398	1.57033	0.880291	1.69993	1.75356	0.0539419
7.56463e+08	100000	4351194	1278610	549005	617000	1187535	719044	100000000	1740	526	235	267	525	187	0	1	39956.6	19607.3	18697	37110.5	115371	239681	0.34633	0.16995	0.162059	0.321661	1.34609	1.31643	1.19853	1.42804	1.4147	0.0780203
7.56463e+08	1000	43469	12970	5356	6085	11891	7167	100000000	22	5	4	5	7	1	0	1	405.312	191.286	184.394	371.594	1152.59	2389	0.351655	0.165962	0.159983	0.3224	1.82199	1.23362	2.09111	2.71159	1.88378	0.0418585
7.56463e+08	100	4709	1356	637	678	1260	778	100000000	1	1	0	0	0	0	0	1	42.375	22.75	20.5455	39.375	125.045	259.333	0.338877	0.181934	0.164304	0.314885	0.799709	2.35988	0	0	0	0
9.54548e+08	100000	4343483	1277021	544975	613679	1188150	719658	100000000	1375	428	183	209	396	159	0	1	39906.9	19463.4	18596.3	37129.7	115096	239886	0.346726	0.169105	0.161572	0.322597	1.05651	1.0725	0.940227	1.12388	1.06653	0.0662815
9.54548e+08	1000	42717	12491	5139	5653	12191	7243	100000000	6	3	1	0	2	0	0	1	390.344	183.536	171.303	380.969	1126.15	2414.33	0.346618	0.162976	0.152114	0.338293	0.532788	0.768553	0.544853	0	0.524977	0
9.54548e+08	100	4793	1382	732	789	1185	705	100000000	2	0	0	1	1	0	0	1	43.1875	26.1429	23.9091	37.0312	130.271	235	0.331521	0.200681	0.183534	0.284264	1.53526	0	0	4.18251	2.70042	0
9.54548e+08	10000	439071	128445	56149	63069	118992	72416	100000000	148	41	29	32	38	8	0	1	4013.91	2005.32	1911.18	3718.5	11648.9	24138.7	0.344574	0.172147	0.164065	0.319214	1.20183	1.02145	1.44615	1.67436	1.02192	0.0331418
1.2045e+09	100000	4347849	1281563	545624	613351	1187666	719645	100000000	1192	383	147	201	329	132	0	1	40048.8	19486.6	18586.4	37114.6	115236	239882	0.347536	0.169101	0.161289	0.322073	0.919848	0.956332	0.754366	1.08144	0.886445	0.0550271
1.2045e+09	100	4881	1366	700	820	1263	732	100000000	1	0	0	1	0	0	0	1	42.6875	25	24.8485	39.4688	132.005	244	0.323379	0.189387	0.188239	0.298995	0.757549	0	0	4.02439	0	0
1.2045e+09	1000	43138	12764	5378	6096	11749	7151	100000000	9	4	2	2	1	0	0	1	398.875	192.071	184.727	367.156	1142.83	2383.67	0.349024	0.168066	0.16164	0.321269	0.787519	1.00282	1.04128	1.08268	0.272364	0
1.2045e+09	10000	436635	127984	55298	62464	118860	72029	100000000	119	37	14	20	39	9	0	1	3999.5	1974.93	1892.85	3714.38	11581.7	24009.7	0.345331	0.170522	0.163435	0.320712	0.949778	0.925116	0.708886	1.05661	1.04997	0.0374849
1.51991e+09	100	4387	1295	495	562	1293	742	100000000	2	0	0	0	1	1	0	1	40.4688	17.6786	17.0303	40.4062	115.584	247.333	0.350125	0.15295	0.147342	0.349584	0.865173	0	0	0	2.47486	0.404313
1.51991e+09	1000	43221	12409	5258	6134	12277	7143	100000000	10	3	0	3	4	0	0	1	387.781	187.786	185.879	383.656	1145.1	2381	0.338643	0.16399	0.162325	0.335041	0.873285	0.773632	0	1.61396	1.0426	0
1.51991e+09	10000	435836	129554	55146	61514	118057	71565	100000000	103	30	13	17	33	10	0	1	4048.56	1969.5	1864.06	3689.28	11571.4	23855	0.349877	0.170204	0.161092	0.318827	0.803705	0.741004	0.660066	0.911988	0.894483	0.0419199
1.51991e+09	100000	4342308	1275517	545700	612965	1188161	719965	100000000	951	312	131	139	263	106	0	1	39859.9	19489.3	18574.7	37130	115054	239988	0.346445	0.169393	0.161443	0.322719	0.734438	0.782741	0.672164	0.74833	0.708322	0.0441688
1.91791e+09	1000	43889	13252	5542	6258	11734	7103	100000000	9	3	1	2	2	1	0	1	414.125	197.929	189.636	366.688	1168.38	2367.67	0.354445	0.169405	0.162307	0.313843	0.68471	0.724419	0.505233	1.05465	0.545424	0.0422357
1.91791e+09	10000	435436	127286	54968	61846	118889	72447	100000000	72	19	6	12	22	13	0	1	3977.69	1963.14	1874.12	3715.28	11530.2	24149	0.344979	0.17026	0.16254	0.322221	0.511698	0.477664	0.305632	0.6403	0.592149	0.0538325
1.91791e+09	100000	4331033	1270145	540649	608464	1191635	720140	100000000	772	231	83	115	239	104	0	1	39692	19308.9	18438.3	37238.6	114678	240047	0.346118	0.168375	0.160784	0.324724	0.582501	0.581981	0.429854	0.623702	0.641807	0.0433249
1.91791e+09	100	4734	1454	610	691	1219	760	100000000	3	1	1	1	0	0	0	1	45.4375	21.7857	20.9394	38.0938	126.256	253.333	0.359883	0.172551	0.165848	0.301717	2.37612	2.20083	4.59016	4.77569	0	0
2.42013e+09	100	4787	1323	645	699	1291	829	100000000	0	0	0	0	0	0	0	1	41.3438	23.0357	21.1818	40.3438	125.905	276.333	0.328372	0.182961	0.168236	0.32043	0	0	0	0	0	0
2.42013e+09	1000	43703	12890	5462	6153	11912	7286	100000000	13	4	1	2	6	0	0	1	402.812	195.071	186.455	372.25	1156.59	2428.67	0.348276	0.168661	0.161211	0.321852	1.124	0.993018	0.512633	1.07265	1.61182	0
2.42013e+09	10000	436027	128015	54540	62129	119350	71993	100000000	66	23	5	9	25	4	0	1	4000.47	1947.86	1882.7	3729.69	11560.7	23997.7	0.34604	0.168489	0.162853	0.322618	0.536299	0.574933	0.256692	0.478038	0.670297	0.0166683
2.42013e+09	100000	4345452	1278278	546195	613581	1186769	720629	100000000	589	200	82	98	146	63	1	2	39946.2	19507	18593.4	37086.5	115133	240210	0.346957	0.16943	0.161495	0.322119	0.456863	0.500674	0.420363	0.52707	0.393674	0.0262271
3.05386e+09	100000	4347221	1274034	545058	612356	1193980	721793	100000000	520	150	65	85	163	57	0	1	39813.6	19466.4	18556.2	37311.9	115148	240598	0.34576	0.169055	0.161151	0.324034	0.402091	0.376756	0.333909	0.458067	0.436858	0.023691
3.05386e+09	1000	44197	12841	5749	6556	11903	7148	100000000	3	1	0	2	0	0	0	1	401.281	205.321	198.667	371.969	1177.24	2382.67	0.340867	0.174409	0.168757	0.315967	0.254834	0.249202	0	1.00671	0	0
3.05386e+09	100	4586	1354	520	605	1359	748	100000000	1	0	0	0	1	0	0	1	42.3125	18.5714	18.3333	42.4688	121.686	249.333	0.347719	0.152618	0.150661	0.349003	0.821787	0	0	0	2.35467	0
3.05386e+09	10000	439312	128226	55972	63236	119915	71963	100000000	55	16	7	9	15	8	0	1	4007.06	1999	1916.24	3747.34	11669.6	23987.7	0.343375	0.171299	0.164207	0.321119	0.402754	0.399295	0.350175	0.469669	0.400284	0.0333505
3.85353e+09	100	4952	1442	766	774	1190	780	100000000	0	0	0	0	0	0	0	1	45.0625	27.3571	23.4545	37.1875	133.062	260	0.338659	0.205597	0.176268	0.279476	0	0	0	0	0	0
3.85353e+09	1000	43942	13141	5516	6151	11838	7296	100000000	7	3	1	0	2	1	0	1	410.656	197	186.394	369.938	1163.99	2432	0.352801	0.169246	0.160134	0.317819	0.515469	0.730538	0.507614	0	0.540632	0.0411184
3.85353e+09	10000	437135	128913	55271	62361	118634	71956	100000000	48	15	6	6	14	7	0	1	4028.53	1973.96	1889.73	3707.31	11599.5	23985.3	0.347301	0.170176	0.162914	0.319609	0.353462	0.372344	0.303957	0.317506	0.377632	0.0291845
3.85353e+09	100000	4339904	1272720	544731	612183	1190464	719806	100000000	439	137	63	62	136	41	0	1	39772.5	19454.7	18551	37202	114980	239935	0.345907	0.1692	0.161341	0.323551	0.346147	0.344459	0.32383	0.334214	0.365572	0.0170879
4.8626e+09	100000	4344836	1274212	545725	614382	1189340	721177	100000000	347	112	49	46	103	37	0	1	39819.1	19490.2	18617.6	37166.9	115094	240392	0.345971	0.169342	0.161761	0.322927	0.269345	0.281272	0.251409	0.247078	0.277128	0.0153915
4.8626e+09	100	4747	1383	573	715	1331	745	100000000	0	0	0	0	0	0	0	1	43.2188	20.4643	21.6667	41.5938	126.943	248.333	0.340457	0.161208	0.17068	0.327656	0	0	0	0	0	0
4.8626e+09	10000	434189	128900	54236	61246	118535	71272	100000000	31	9	4	8	6	4	0	1	4028.12	1937	1855.94	3704.22	11525.3	23757.3	0.349503	0.168065	0.161032	0.321399	0.234268	0.223429	0.206505	0.431049	0.161977	0.0168369
4.8626e+09	1000	43839	12576	5525	6217	12096	7425	100000000	4	1	1	0	1	1	0	1	393	197.321	188.394	378	1156.72	2475	0.339755	0.170588	0.16287	0.326787	0.259355	0.254453	0.506787	0	0.26455	0.040404
6.13591e+09	100	4412	1277	523	559	1283	770	100000000	0	0	0	0	0	0	0	0	39.9062	18.6786	16.9394	40.0938	115.618	256.667	0.345156	0.161554	0.146512	0.346778	0	0	0	0	0	0
6.13591e+09	1000	44323	12850	5699	6606	12056	7112	100000000	1	0	0	0	1	0	0	1	401.562	203.536	200.182	376.75	1182.03	2370.67	0.339723	0.172192	0.169354	0.318731	0.0846002	0	0	0	0.265428	0
6.13591e+09	10000	435950	127799	55212	62168	118564	72207	100000000	39	13	5	6	9	6	0	1	3993.72	1971.86	1883.88	3705.12	11554.6	24069	0.345639	0.170656	0.163042	0.320663	0.285601	0.325511	0.253568	0.318492	0.242907	0.0249283
6.13591e+09	100000	4343662	1270474	546893	613879	1190436	721980	100000000	236	73	33	39	69	22	0	1	39702.3	19531.9	18602.4	37201.1	115038	240660	0.345124	0.169787	0.161707	0.323382	0.186026	0.183868	0.168954	0.20965	0.185478	0.00914153
7.74264e+09	100000	4341645	1278055	543700	611734	1187406	720750	100000000	236	79	33	27	70	27	0	1	39939.2	19417.9	18537.4	37106.4	115001	240250	0.347295	0.16885	0.161193	0.322662	0.181738	0.197801	0.169947	0.145652	0.188647	0.0112383
7.74264e+09	10000	436195	127663	54805	61951	119492	72284	100000000	20	10	2	2	6	0	0	1	3989.47	1957.32	1877.3	3734.12	11558.2	24094.7	0.345163	0.169345	0.162421	0.323071	0.173037	0.25066	0.10218	0.106536	0.16068	0
7.74264e+09	100	4443	1304	547	586	1266	740	100000000	0	0	0	0	0	0	0	1	40.75	19.5357	17.7576	39.5625	117.606	246.667	0.346497	0.166112	0.150992	0.336399	0	0	0	0	0	0
7.74264e+09	1000	43085	12315	5315	6001	12106	7348	100000000	2	1	0	0	1	0	0	1	384.844	189.821	181.848	378.312	1134.83	2449.33	0.339121	0.167269	0.160243	0.333366	0.176238	0.259846	0	0	0.264332	0
9.7701e+09	100	4785	1515	609	727	1181	753	100000000	0	0	0	0	0	0	0	1	47.3438	21.75	22.0303	36.9062	128.03	251	0.369786	0.169882	0.172071	0.288262	0	0	0	0	0	0
9.7701e+09	1000	43094	12862	5284	5714	11876	7358	100000000	2	1	1	0	0	0	0	1	401.938	188.714	173.152	371.125	1134.93	2452.67	0.354152	0.166279	0.152566	0.327003	0.176223	0.248795	0.529902	0	0	0
9.7701e+09	100000	4341587	1277375	545155	612426	1186342	720289	100000000	185	45	14	28	73	25	0	1	39918	19469.8	18558.4	37073.2	115019	240096	0.347054	0.169274	0.16135	0.322321	0.139107	0.112731	0.0719062	0.150875	0.196908	0.0104125
9.7701e+09	10000	431885	127342	53503	60236	118406	72398	100000000	20	5	2	4	6	3	0	1	3979.44	1910.82	1825.33	3700.19	11415.8	24132.7	0.348591	0.167384	0.159896	0.324129	0.148917	0.125646	0.104667	0.219138	0.162154	0.0124313
1.23285e+10	100	4359	1288	475	500	1286	810	100000000	0	0	0	0	0	0	0	1	40.25	16.9643	15.1515	40.1875	112.553	270	0.357608	0.150722	0.134616	0.357053	0	0	0	0	0	0
1.23285e+10	1000	43791	12555	5432	6150	12198	7456	100000000	2	0	0	0	2	0	0	1	392.344	194	186.364	381.188	1153.89	2485.33	0.340017	0.168126	0.161508	0.330349	0.173326	0	0	0	0.524676	0
1.23285e+10	10000	433703	127478	54127	60877	119357	71864	100000000	9	1	2	4	1	1	0	1	3983.69	1933.11	1844.76	3729.91	11491.5	23954.7	0.346665	0.168221	0.160533	0.324581	0.0696169	0.0251024	0.10346	0.216831	0.0268103	0.00417455
1.23285e+10	100000	4357638	1279418	551238	617971	1188471	720540	100000000	136	35	22	27	33	19	0	1	39981.8	19687.1	18726.4	37139.7	115535	240180	0.346058	0.170399	0.162084	0.321459	0.101268	0.0875398	0.111748	0.144182	0.0888537	0.00791073
1.55568e+10	100	4896	1516	689	800	1176	715	100000000	0	0	0	0	0	0	0	1	47.375	24.6071	24.2424	36.75	132.975	238.333	0.356271	0.185051	0.182309	0.276369	0	0	0	0	0	0
1.55568e+10	1000	43591	12730	5365	6122	12073	7301	100000000	1	0	1	0	0	0	0	1	397.812	191.607	185.515	377.281	1152.22	2433.67	0.345259	0.166294	0.161007	0.32744	0.0867893	0	0.521901	0	0	0
1.55568e+10	10000	434705	127416	54770	61521	118960	72038	100000000	11	4	1	0	4	2	0	1	3981.75	1956.07	1864.27	3717.5	11519.6	24012.7	0.34565	0.169804	0.161835	0.322711	0.0781278	0.100458	0.0511229	0	0.107599	0.00832894
1.55568e+10	100000	4350674	1279473	546717	616510	1188671	719303	100000000	132	41	16	15	44	16	0	1	39983.5	19525.6	18682.1	37146	115337	239768	0.346666	0.169291	0.161978	0.322064	0.100575	0.102542	0.0819437	0.0802907	0.118452	0.00667313
1.96304e+10	100	4503	1379	520	581	1276	747	100000000	0	0	0	0	0	0	0	0	43.0938	18.5714	17.6061	39.875	119.146	249	0.361688	0.155871	0.147768	0.334673	0	0	0	0	0	0
1.96304e+10	100000	4351851	1277054	549441	617954	1187751	719651	100000000	91	28	9	15	28	11	0	1	39907.9	19622.9	18725.9	37117.2	115374	239884	0.345901	0.170081	0.162306	0.321712	0.0693398	0.0701615	0.0458648	0.080103	0.0754367	0.00458556
1.96304e+10	10000	435882	127542	55151	62202	119093	71894	100000000	10	2	2	1	3	2	0	1	3985.69	1969.68	1884.91	3721.66	11561.9	23964.7	0.344725	0.170359	0.163027	0.321889	0.0691926	0.0501795	0.101539	0.053053	0.0806093	0.00834562
1.96304e+10	1000	44484	13278	5914	6495	11607	7190	100000000	1	1	0	0	0	0	0	1	414.938	211.214	196.818	362.719	1185.69	2396.67	0.349955	0.178136	0.165995	0.305914	0.0843392	0.241	0	0	0	0
2.47708e+10	100	4583	1449	565	650	1217	702	100000000	0	0	0	0	0	0	0	0	45.2812	20.1786	19.697	38.0312	123.188	234	0.367578	0.163803	0.159894	0.308725	0	0	0	0	0	0
2.47708e+10	10000	432396	127323	54250	60569	118015	72239	100000000	10	3	1	2	4	0	0	1	3978.84	1937.5	1835.42	3687.97	11439.7	24079.7	0.347809	0.169366	0.160443	0.322382	0.0874146	0.0753988	0.0516129	0.108967	0.108461	0
2.47708e+10	100000	4335289	1276060	541510	607923	1188291	721505	100000000	82	24	10	11	29	8	0	1	39876.9	19339.6	18421.9	37134.1	114773	240502	0.347443	0.168504	0.160508	0.323545	0.0644754	0.0601853	0.0517073	0.0597115	0.0780953	0.00332638
2.47708e+10	1000	43302	12791	5193	5843	12273	7202	100000000	1	1	0	0	0	0	0	1	399.719	185.464	177.061	383.531	1145.77	2400.67	0.348863	0.161868	0.154534	0.334735	0.0872772	0.250176	0	0	0	0
3.12572e+10	100	4933	1519	684	765	1219	746	100000000	0	0	0	0	0	0	0	0	47.4688	24.4286	23.1818	38.0938	133.173	248.667	0.356445	0.183435	0.174073	0.286047	0	0	0	0	0	0
3.12572e+10	1000	44981	13272	6005	6715	11807	7182	100000000	0	0	0	0	0	0	0	1	414.75	214.464	203.485	368.969	1201.67	2394	0.345145	0.178472	0.169335	0.307047	0	0	0	0	0	0
3.12572e+10	10000	433880	126433	54539	61536	119359	72013	100000000	4	1	0	0	3	0	0	1	3951.03	1947.82	1864.73	3729.97	11493.5	24004.3	0.343761	0.169471	0.162241	0.324527	0.0348021	0.0253098	0	0	0.0804296	0
3.12572e+10	100000	4337399	1272444	543734	610277	1189508	721436	100000000	59	16	6	13	14	10	0	1	39763.9	19419.1	18493.2	37172.1	114848	240479	0.34623	0.169085	0.161023	0.323663	0.042665	0.0402375	0.0308975	0.0702959	0.0376626	0.00415837
3.94421e+10	10000	437165	128533	55755	62461	118914	71502	100000000	2	0	0	0	2	0	0	1	4016.66	1991.25	1892.76	3716.06	11616.7	23834	0.345765	0.171412	0.162934	0.319889	0.0172166	0	0	0	0.0538204	0
3.94421e+10	1000	43496	12522	5374	6018	12038	7544	100000000	0	0	0	0	0	0	0	1	391.312	191.929	182.364	376.188	1141.79	2514.67	0.342718	0.168094	0.159717	0.329471	0	0	0	0	0	0
3.94421e+10	100000	4360409	1282054	550325	619915	1188472	719643	100000000	55	12	8	6	21	8	0	1	40064.2	19654.5	18785.3	37139.8	115644	239881	0.346445	0.169957	0.162441	0.321157	0.0406421	0.0299519	0.0407032	0.0319399	0.0565432	0.00333499
3.94421e+10	100	4389	1254	511	554	1290	780	100000000	0	0	0	0	0	0	0	0	39.1875	18.25	16.7879	40.3125	114.538	260	0.342136	0.159336	0.146571	0.351958	0	0	0	0	0	0
4.97702e+10	100	4983	1522	746	842	1168	705	100000000	0	0	0	0	0	0	0	0	47.5625	26.6429	25.5152	36.5	136.221	235	0.349158	0.195586	0.187308	0.267948	0	0	0	0	0	0
4.97702e+10	1000	42951	12490	5216	5893	12028	7324	100000000	3	2	0	0	1	0	0	1	390.312	186.286	178.576	375.875	1131.05	2441.33	0.345089	0.164702	0.157885	0.332324	0.265241	0.51241	0	0	0.266046	0
4.97702e+10	10000	432178	127108	53496	60225	119365	71984	100000000	4	2	0	0	2	0	0	1	3972.12	1910.57	1825	3730.16	11437.9	23994.7	0.347279	0.167039	0.159558	0.326124	0.0349716	0.0503509	0	0	0.0536171	0
4.97702e+10	100000	4344595	1274812	544821	612486	1189323	723153	100000000	48	23	4	7	9	5	0	1	39837.9	19457.9	18560.2	37166.3	115022	241051	0.346349	0.169166	0.161362	0.323123	0.0373841	0.057734	0.0205572	0.0377151	0.0242155	0.00207425
6.28029e+10	100000	4350796	1274404	548391	615297	1190421	722283	100000000	29	12	3	5	7	2	0	1	39825.1	19585.4	18645.4	37200.7	115257	240761	0.345535	0.169929	0.161773	0.322764	0.023426	0.0301317	0.0153175	0.0268163	0.0188169	0.000830699
6.28029e+10	10000	432078	126443	53208	59840	120146	72441	100000000	3	0	1	1	0	1	0	1	3951.34	1900.29	1813.33	3754.56	11419.5	24147	0.346016	0.166407	0.158792	0.328784	0.0175139	0	0.0526237	0.0551471	0	0.0041413
6.28029e+10	1000	43520	12979	5348	5952	12078	7163	100000000	0	0	0	0	0	0	0	1	405.594	191	180.364	377.438	1154.39	2387.67	0.351347	0.165455	0.156241	0.326957	0	0	0	0	0	0
6.28029e+10	100	4936	1493	675	779	1214	775	100000000	0	0	0	0	0	0	0	0	46.6562	24.1071	23.6061	37.9375	132.307	258.333	0.352636	0.182206	0.178419	0.286739	0	0	0	0	0	0
7.92483e+10	100000	4348289	1274144	546428	615972	1191530	720215	100000000	27	4	2	4	11	6	0	1	39817	19515.3	18665.8	37235.3	115233	240072	0.345533	0.169354	0.161983	0.323129	0.0182239	0.010046	0.0102484	0.0214295	0.0295418	0.00249925
7.92483e+10	100	4895	1328	688	777	1292	810	100000000	0	0	0	0	0	0	0	0	41.5	24.5714	23.5455	40.375	129.992	270	0.319251	0.189023	0.18113	0.310596	0	0	0	0	0	0
7.92483e+10	10000	433167	127765	54253	60912	118814	71423	100000000	1	0	0	0	0	1	0	1	3992.66	1937.61	1845.82	3712.94	11489	23807.7	0.347519	0.168649	0.160659	0.323173	0	0	0	0	0	0.00420033
7.92483e+10	1000	43299	12858	5353	6058	11942	7088	100000000	0	0	0	0	0	0	0	1	401.812	191.179	183.576	373.188	1149.75	2362.67	0.349477	0.166278	0.159665	0.32458	0	0	0	0	0	0
100000000000	100	4953	1455	713	825	1256	704	100000000	0	0	0	0	0	0	0	0	45.4688	25.4643	25	39.25	135.183	234.667	0.33635	0.188369	0.184934	0.290347	0	0	0	0	0	0
100000000000	1000	43907	12788	5450	6229	12129	7311	100000000	0	0	0	0	0	0	0	1	399.625	194.643	188.758	379.031	1162.06	2437	0.343895	0.167499	0.162434	0.326173	0	0	0	0	0	0
100000000000	10000	436067	128324	55230	61976	118544	71993	100000000	0	0	0	0	0	0	0	1	4010.12	1972.5	1878.06	3704.5	11565.2	23997.7	0.346741	0.170555	0.162389	0.320315	0	0	0	0	0	0
100000000000	100000	4341522	1275051	544900	612177	1189266	720128	100000000	23	4	2	5	8	4	0	1	39845.3	19460.7	18550.8	37164.6	115021	240043	0.346417	0.169192	0.161281	0.32311	0.0165187	0.0100388	0.0102771	0.026953	0.0215259	0.00166637

## Sheet: Figure 3
N	L	C	theta	expectation	variance	experimental
7373	150	15	4	0.0756303	0.00606304	FALSE
7373	150	100	4	3.05887	9.37288	FALSE
7373	150	1000	4	8.04643	64.7664	TRUE
7373	150	10000	4	13.2009	174.287	FALSE
7373	75	1000	4	16.0929	259.066	FALSE
7373	125	1000	4	9.65571	93.2636	FALSE
7373	250	1000	4	4.82786	23.3159	FALSE
7373	500	1000	4	2.41393	5.82898	FALSE
7373	1000	1000	4	1.20696	1.45724	FALSE
100	150	1000	4	8.69046	75.5758	FALSE
1000	150	1000	4	8.30881	69.0666	FALSE
10000	150	1000	4	8.01029	64.1852	FALSE
100000	150	1000	4	7.76235	60.269	FALSE
1000000	150	1000	4	7.54891	56.9975	FALSE
7373	150	1000	0.1	9.62957	92.7593	FALSE
7373	150	1000	1	9.21134	84.8768	FALSE
7373	150	1000	10	6.42209	41.2569	FALSE
7373	150	1000	100	1.59434	2.54275	FALSE
151590	150	1000	4	7.72156	59.6368	TRUE

## Sheet: Figure 5 (Curve Fit)
Name	EC50	Exposure	CopyNumber	File	Sequences
15_C_3	21.8295	0	1000	15	7373
15_C_6	14.4882	0	1000000	15	7373
15_T1_3	25.1763	511000000000	1000	15	7373
15_T1_6	14.1928	511000000000	1000000	15	7373
15_T2_3	20.7012	345000000000	1000	15	7373
15_T2_6	13.4075	345000000000	1000000	15	7373
15_T3_3	20.3326	272000000000	1000	15	7373
15_T3_6	13.8176	272000000000	1000000	15	7373
15_T4_3	20.5219	164000000000	1000	15	7373
15_T4_6	12.9662	164000000000	1000000	15	7373
15_T5_3	19.8813	130000000000	1000	15	7373
15_T5_6	13.9064	130000000000	1000000	15	7373
31_C_3	24.2205	0	1000	31	151590
31_C_6	15.9085	0	1000000	31	151590
31_T1_3	25.6916	511000000000	1000	31	151590
31_T1_6	14.2039	511000000000	1000000	31	151590
31_T2_3	27.972	345000000000	1000	31	151590
31_T2_6	13.3483	345000000000	1000000	31	151590
31_T3_3	26.7185	272000000000	1000	31	151590
31_T3_6	13.6624	272000000000	1000000	31	151590
31_T4_3	25.816	164000000000	1000	31	151590
31_T4_6	15.6969	164000000000	1000000	31	151590
31_T5_3	25.8171	130000000000	1000	31	151590
31_T5_6	13.5553	130000000000	1000000	31	151590

## Sheet: Figure 5 (Raw)
Mean	SD	Cycle	Name	File	Exposure	CopyNumber
44510	1670.68	1	15_C_3	15	0	1000
45115.1	1770.89	2	15_C_3	15	0	1000
46268.2	1977.54	3	15_C_3	15	0	1000
46887.9	2041.25	4	15_C_3	15	0	1000
47303	2037.19	5	15_C_3	15	0	1000
47647.4	2221.57	6	15_C_3	15	0	1000
47892.7	2286.31	7	15_C_3	15	0	1000
48006.4	2341.39	8	15_C_3	15	0	1000
48379.2	2521.34	9	15_C_3	15	0	1000
49026	2461.85	10	15_C_3	15	0	1000
50100.9	2143.41	11	15_C_3	15	0	1000
51884.5	1806.32	12	15_C_3	15	0	1000
54578.6	960.781	13	15_C_3	15	0	1000
59751.4	506.13	14	15_C_3	15	0	1000
69833	3495.42	15	15_C_3	15	0	1000
88787.8	9064.87	16	15_C_3	15	0	1000
123739	19315.1	17	15_C_3	15	0	1000
186766	36291.9	18	15_C_3	15	0	1000
291309	61566.3	19	15_C_3	15	0	1000
451206	92937	20	15_C_3	15	0	1000
664000	118788	21	15_C_3	15	0	1000
908218	124314	22	15_C_3	15	0	1000
1137847	101777	23	15_C_3	15	0	1000
1330955	69494.5	24	15_C_3	15	0	1000
1466158	39437.2	25	15_C_3	15	0	1000
1556300	10959.6	26	15_C_3	15	0	1000
1608942	8604.61	27	15_C_3	15	0	1000
1636482	19265.6	28	15_C_3	15	0	1000
1649297	25388.5	29	15_C_3	15	0	1000
1657668	28533	30	15_C_3	15	0	1000
42742.3	4003.49	1	15_C_6	15	0	1000000
43579.9	3958.81	2	15_C_6	15	0	1000000
45517.7	4225.24	3	15_C_6	15	0	1000000
47169.7	4489.65	4	15_C_6	15	0	1000000
49069.1	4628.49	5	15_C_6	15	0	1000000
52389	4585.62	6	15_C_6	15	0	1000000
58455.4	4435.49	7	15_C_6	15	0	1000000
70289.9	4198.13	8	15_C_6	15	0	1000000
92642.7	3971.57	9	15_C_6	15	0	1000000
133716	3563.35	10	15_C_6	15	0	1000000
207786	2792.59	11	15_C_6	15	0	1000000
330848	2252.83	12	15_C_6	15	0	1000000
518978	2214.62	13	15_C_6	15	0	1000000
768045	4705.46	14	15_C_6	15	0	1000000
1034822	10647	15	15_C_6	15	0	1000000
1268400	19341.7	16	15_C_6	15	0	1000000
1459527	28308.2	17	15_C_6	15	0	1000000
1593784	35566.3	18	15_C_6	15	0	1000000
1672698	41771.7	19	15_C_6	15	0	1000000
1717132	45983.4	20	15_C_6	15	0	1000000
1738502	47399.8	21	15_C_6	15	0	1000000
1748246	48616.4	22	15_C_6	15	0	1000000
1755414	49925.5	23	15_C_6	15	0	1000000
1758052	49330.1	24	15_C_6	15	0	1000000
1758859	49683.7	25	15_C_6	15	0	1000000
1760246	49847.9	26	15_C_6	15	0	1000000
1759124	49078.3	27	15_C_6	15	0	1000000
1757222	48685.8	28	15_C_6	15	0	1000000
1755391	49563.2	29	15_C_6	15	0	1000000
1753962	48801.5	30	15_C_6	15	0	1000000
36390	3745.03	1	15_T1_3	15	511000000000	1000
37099.6	3599.55	2	15_T1_3	15	511000000000	1000
38194.7	3231.88	3	15_T1_3	15	511000000000	1000
39132.3	3137.69	4	15_T1_3	15	511000000000	1000
39710.1	3009.55	5	15_T1_3	15	511000000000	1000
40070.6	3041.04	6	15_T1_3	15	511000000000	1000
40201.4	2952.94	7	15_T1_3	15	511000000000	1000
40529.4	2836.81	8	15_T1_3	15	511000000000	1000
40599.5	2781.26	9	15_T1_3	15	511000000000	1000
40889.9	2848.62	10	15_T1_3	15	511000000000	1000
41430.6	3007.26	11	15_T1_3	15	511000000000	1000
41949.2	3182.59	12	15_T1_3	15	511000000000	1000
43645.6	3798.03	13	15_T1_3	15	511000000000	1000
45916.1	5363.24	14	15_T1_3	15	511000000000	1000
50126.8	8173.54	15	15_T1_3	15	511000000000	1000
58206.2	13445.1	16	15_T1_3	15	511000000000	1000
73260.7	23276.1	17	15_T1_3	15	511000000000	1000
101146	41658.9	18	15_T1_3	15	511000000000	1000
148662	73279.7	19	15_T1_3	15	511000000000	1000
226806	124811	20	15_T1_3	15	511000000000	1000
338959	196543	21	15_T1_3	15	511000000000	1000
477874	281170	22	15_T1_3	15	511000000000	1000
619531	356039	23	15_T1_3	15	511000000000	1000
746907	400114	24	15_T1_3	15	511000000000	1000
872597	410879	25	15_T1_3	15	511000000000	1000
1001241	381234	26	15_T1_3	15	511000000000	1000
1137500	314859	27	15_T1_3	15	511000000000	1000
1279078	230254	28	15_T1_3	15	511000000000	1000
1401879	150538	29	15_T1_3	15	511000000000	1000
1477692	96944.4	30	15_T1_3	15	511000000000	1000
40427.2	2660.18	1	15_T1_6	15	511000000000	1000000
40974.1	2704.5	2	15_T1_6	15	511000000000	1000000
42220.1	2667.99	3	15_T1_6	15	511000000000	1000000
43551.2	2948.06	4	15_T1_6	15	511000000000	1000000
45578.8	3177.14	5	15_T1_6	15	511000000000	1000000
49144.6	3779.72	6	15_T1_6	15	511000000000	1000000
55867.4	4855.75	7	15_T1_6	15	511000000000	1000000
68467.3	6725.41	8	15_T1_6	15	511000000000	1000000
92227.3	10528.1	9	15_T1_6	15	511000000000	1000000
136107	16952.5	10	15_T1_6	15	511000000000	1000000
214117	27570	11	15_T1_6	15	511000000000	1000000
341488	43360.2	12	15_T1_6	15	511000000000	1000000
530422	62954.8	13	15_T1_6	15	511000000000	1000000
768290	79434.1	14	15_T1_6	15	511000000000	1000000
1007071	84559.5	15	15_T1_6	15	511000000000	1000000
1217318	89792.1	16	15_T1_6	15	511000000000	1000000
1380588	87039.1	17	15_T1_6	15	511000000000	1000000
1487554	81449.4	18	15_T1_6	15	511000000000	1000000
1546445	76737.4	19	15_T1_6	15	511000000000	1000000
1576267	73364.1	20	15_T1_6	15	511000000000	1000000
1589880	71232.2	21	15_T1_6	15	511000000000	1000000
1597492	70659.8	22	15_T1_6	15	511000000000	1000000
1599574	71117.5	23	15_T1_6	15	511000000000	1000000
1600262	70587.9	24	15_T1_6	15	511000000000	1000000
1600824	70301.2	25	15_T1_6	15	511000000000	1000000
1599610	70205.3	26	15_T1_6	15	511000000000	1000000
1597481	70283.9	27	15_T1_6	15	511000000000	1000000
1596796	70553.8	28	15_T1_6	15	511000000000	1000000
1594401	69846.2	29	15_T1_6	15	511000000000	1000000
1591795	70341.6	30	15_T1_6	15	511000000000	1000000
50939.1	2110.99	1	15_T2_3	15	345000000000	1000
51341.5	2133.6	2	15_T2_3	15	345000000000	1000
52041.9	2060.73	3	15_T2_3	15	345000000000	1000
52284.9	1849.36	4	15_T2_3	15	345000000000	1000
51996.5	1632.75	5	15_T2_3	15	345000000000	1000
52036.3	1520.53	6	15_T2_3	15	345000000000	1000
52453.3	1510.16	7	15_T2_3	15	345000000000	1000
52763.3	1467.41	8	15_T2_3	15	345000000000	1000
53255	1402.94	9	15_T2_3	15	345000000000	1000
54144.9	1545.44	10	15_T2_3	15	345000000000	1000
55884.2	1807.22	11	15_T2_3	15	345000000000	1000
58974.1	2712.65	12	15_T2_3	15	345000000000	1000
64820.5	4030.35	13	15_T2_3	15	345000000000	1000
76165.7	5862.1	14	15_T2_3	15	345000000000	1000
97350.4	9370.64	15	15_T2_3	15	345000000000	1000
136274	15909.5	16	15_T2_3	15	345000000000	1000
206856	27225.1	17	15_T2_3	15	345000000000	1000
327006	43762.1	18	15_T2_3	15	345000000000	1000
511313	63253.7	19	15_T2_3	15	345000000000	1000
762455	78399.2	20	15_T2_3	15	345000000000	1000
1045834	76437.4	21	15_T2_3	15	345000000000	1000
1309920	54283.6	22	15_T2_3	15	345000000000	1000
1518057	31824.9	23	15_T2_3	15	345000000000	1000
1667251	7622.52	24	15_T2_3	15	345000000000	1000
1760617	12706.2	25	15_T2_3	15	345000000000	1000
1810646	25991.5	26	15_T2_3	15	345000000000	1000
1835090	35109.5	27	15_T2_3	15	345000000000	1000
1847959	39820.8	28	15_T2_3	15	345000000000	1000
1853226	42363.3	29	15_T2_3	15	345000000000	1000
1854978	43574.3	30	15_T2_3	15	345000000000	1000
48038.2	1005.23	1	15_T2_6	15	345000000000	1000000
48742.4	1159.8	2	15_T2_6	15	345000000000	1000000
50537.9	1060.17	3	15_T2_6	15	345000000000	1000000
52665.2	1078.09	4	15_T2_6	15	345000000000	1000000
56255	1088.91	5	15_T2_6	15	345000000000	1000000
62624.6	910.857	6	15_T2_6	15	345000000000	1000000
75240.3	774.346	7	15_T2_6	15	345000000000	1000000
98274.9	87.6978	8	15_T2_6	15	345000000000	1000000
141837	875.608	9	15_T2_6	15	345000000000	1000000
219299	2451.13	10	15_T2_6	15	345000000000	1000000
349777	4423.4	11	15_T2_6	15	345000000000	1000000
546613	5603.89	12	15_T2_6	15	345000000000	1000000
804393	2699.07	13	15_T2_6	15	345000000000	1000000
1079461	6680.08	14	15_T2_6	15	345000000000	1000000
1325118	7604.18	15	15_T2_6	15	345000000000	1000000
1521533	11890	16	15_T2_6	15	345000000000	1000000
1653719	16924.9	17	15_T2_6	15	345000000000	1000000
1730586	20964.3	18	15_T2_6	15	345000000000	1000000
1768700	22807.2	19	15_T2_6	15	345000000000	1000000
1786345	23078.6	20	15_T2_6	15	345000000000	1000000
1795829	24179.2	21	15_T2_6	15	345000000000	1000000
1799894	23932.2	22	15_T2_6	15	345000000000	1000000
1802307	25184.2	23	15_T2_6	15	345000000000	1000000
1802740	23692.3	24	15_T2_6	15	345000000000	1000000
1800886	24216.3	25	15_T2_6	15	345000000000	1000000
1800883	25443.2	26	15_T2_6	15	345000000000	1000000
1798211	26032.3	27	15_T2_6	15	345000000000	1000000
1797440	26327.3	28	15_T2_6	15	345000000000	1000000
1795553	26272.3	29	15_T2_6	15	345000000000	1000000
1793343	26423.7	30	15_T2_6	15	345000000000	1000000
48888.6	1307.72	1	15_T3_3	15	272000000000	1000
49468.6	1099.25	2	15_T3_3	15	272000000000	1000
50000.9	1063.96	3	15_T3_3	15	272000000000	1000
50295.9	1017.94	4	15_T3_3	15	272000000000	1000
50299.9	849.753	5	15_T3_3	15	272000000000	1000
50273.9	782.219	6	15_T3_3	15	272000000000	1000
50761.6	619.622	7	15_T3_3	15	272000000000	1000
51429.1	703.034	8	15_T3_3	15	272000000000	1000
51990	740.438	9	15_T3_3	15	272000000000	1000
52544.4	734.52	10	15_T3_3	15	272000000000	1000
54548.8	957.762	11	15_T3_3	15	272000000000	1000
58070.6	759.79	12	15_T3_3	15	272000000000	1000
64781.6	574.087	13	15_T3_3	15	272000000000	1000
77179.1	244.402	14	15_T3_3	15	272000000000	1000
100812	315.494	15	15_T3_3	15	272000000000	1000
143474	1236.23	16	15_T3_3	15	272000000000	1000
220614	2895.55	17	15_T3_3	15	272000000000	1000
349762	4741.98	18	15_T3_3	15	272000000000	1000
542721	6215.89	19	15_T3_3	15	272000000000	1000
793324	7261.08	20	15_T3_3	15	272000000000	1000
1058850	9830.62	21	15_T3_3	15	272000000000	1000
1287797	15997.9	22	15_T3_3	15	272000000000	1000
1458987	16054	23	15_T3_3	15	272000000000	1000
1575140	19887.5	24	15_T3_3	15	272000000000	1000
1641375	25584.6	25	15_T3_3	15	272000000000	1000
1674562	29693.6	26	15_T3_3	15	272000000000	1000
1690917	32661.6	27	15_T3_3	15	272000000000	1000
1701085	34620.2	28	15_T3_3	15	272000000000	1000
1707101	36400.9	29	15_T3_3	15	272000000000	1000
1709015	37463.9	30	15_T3_3	15	272000000000	1000
49194.3	52.0069	1	15_T3_6	15	272000000000	1000000
49694.2	115.645	2	15_T3_6	15	272000000000	1000000
51039.7	200.52	3	15_T3_6	15	272000000000	1000000
52670.8	364.822	4	15_T3_6	15	272000000000	1000000
55558.2	628.177	5	15_T3_6	15	272000000000	1000000
60493.7	988.473	6	15_T3_6	15	272000000000	1000000
70142.8	2104.36	7	15_T3_6	15	272000000000	1000000
88656.9	4228.64	8	15_T3_6	15	272000000000	1000000
123252	8176.88	9	15_T3_6	15	272000000000	1000000
186280	14916.1	10	15_T3_6	15	272000000000	1000000
295846	25689.7	11	15_T3_6	15	272000000000	1000000
469429	39899.3	12	15_T3_6	15	272000000000	1000000
715238	53563.5	13	15_T3_6	15	272000000000	1000000
1003545	59996.3	14	15_T3_6	15	272000000000	1000000
1266823	56282.1	15	15_T3_6	15	272000000000	1000000
1495407	45280.9	16	15_T3_6	15	272000000000	1000000
1659163	31760.1	17	15_T3_6	15	272000000000	1000000
1761543	20604.5	18	15_T3_6	15	272000000000	1000000
1814782	14141.1	19	15_T3_6	15	272000000000	1000000
1840301	10851.1	20	15_T3_6	15	272000000000	1000000
1852877	9399.61	21	15_T3_6	15	272000000000	1000000
1859483	8195.85	22	15_T3_6	15	272000000000	1000000
1860124	7107.7	23	15_T3_6	15	272000000000	1000000
1859477	6783.85	24	15_T3_6	15	272000000000	1000000
1860464	8436.36	25	15_T3_6	15	272000000000	1000000
1860184	7473.63	26	15_T3_6	15	272000000000	1000000
1857528	7909.65	27	15_T3_6	15	272000000000	1000000
1855072	8506.58	28	15_T3_6	15	272000000000	1000000
1851539	8214.59	29	15_T3_6	15	272000000000	1000000
1849376	8394.73	30	15_T3_6	15	272000000000	1000000
52823.6	7838.38	1	15_T4_3	15	164000000000	1000
53297.5	7705.51	2	15_T4_3	15	164000000000	1000
54564.7	7868.78	3	15_T4_3	15	164000000000	1000
55231.5	7979.54	4	15_T4_3	15	164000000000	1000
55787.9	8093.03	5	15_T4_3	15	164000000000	1000
56142.1	8086.89	6	15_T4_3	15	164000000000	1000
56683	7822.84	7	15_T4_3	15	164000000000	1000
57014.7	7573.52	8	15_T4_3	15	164000000000	1000
58109.3	7222.56	9	15_T4_3	15	164000000000	1000
59838	6715.17	10	15_T4_3	15	164000000000	1000
62814.4	5119.63	11	15_T4_3	15	164000000000	1000
68544.6	1889.94	12	15_T4_3	15	164000000000	1000
79515.5	4358.4	13	15_T4_3	15	164000000000	1000
99876.6	15959.2	14	15_T4_3	15	164000000000	1000
136643	36654.6	15	15_T4_3	15	164000000000	1000
199451	71843.7	16	15_T4_3	15	164000000000	1000
300752	125841	17	15_T4_3	15	164000000000	1000
446024	195934	18	15_T4_3	15	164000000000	1000
626116	265640	19	15_T4_3	15	164000000000	1000
825473	310180	20	15_T4_3	15	164000000000	1000
1027241	308896	21	15_T4_3	15	164000000000	1000
1232705	267438	22	15_T4_3	15	164000000000	1000
1415822	205523	23	15_T4_3	15	164000000000	1000
1553072	145386	24	15_T4_3	15	164000000000	1000
1653000	93130.7	25	15_T4_3	15	164000000000	1000
1713702	58549.8	26	15_T4_3	15	164000000000	1000
1745369	38288.3	27	15_T4_3	15	164000000000	1000
1762205	29588.3	28	15_T4_3	15	164000000000	1000
1769894	27283	29	15_T4_3	15	164000000000	1000
1774537	26755.6	30	15_T4_3	15	164000000000	1000
50416.5	7966.86	1	15_T4_6	15	164000000000	1000000
51971.8	8566.41	2	15_T4_6	15	164000000000	1000000
56310.2	9853.26	3	15_T4_6	15	164000000000	1000000
61088.4	10680.6	4	15_T4_6	15	164000000000	1000000
67352.8	10583.4	5	15_T4_6	15	164000000000	1000000
76940.3	8386.19	6	15_T4_6	15	164000000000	1000000
92991.2	4004.44	7	15_T4_6	15	164000000000	1000000
123278	4146.26	8	15_T4_6	15	164000000000	1000000
179614	17894	9	15_T4_6	15	164000000000	1000000
277409	39689.6	10	15_T4_6	15	164000000000	1000000
434368	69401.7	11	15_T4_6	15	164000000000	1000000
657587	100542	12	15_T4_6	15	164000000000	1000000
928114	119069	13	15_T4_6	15	164000000000	1000000
1192796	115969	14	15_T4_6	15	164000000000	1000000
1412867	110445	15	15_T4_6	15	164000000000	1000000
1580085	96309.4	16	15_T4_6	15	164000000000	1000000
1687526	82374.9	17	15_T4_6	15	164000000000	1000000
1748334	72975.2	18	15_T4_6	15	164000000000	1000000
1777208	67954.6	19	15_T4_6	15	164000000000	1000000
1790723	65597	20	15_T4_6	15	164000000000	1000000
1796068	65622.1	21	15_T4_6	15	164000000000	1000000
1798058	66243.3	22	15_T4_6	15	164000000000	1000000
1798559	66393.5	23	15_T4_6	15	164000000000	1000000
1798919	65281.8	24	15_T4_6	15	164000000000	1000000
1796928	65685.3	25	15_T4_6	15	164000000000	1000000
1794111	66136	26	15_T4_6	15	164000000000	1000000
1791313	66782.4	27	15_T4_6	15	164000000000	1000000
1790192	67304.6	28	15_T4_6	15	164000000000	1000000
1787550	67349	29	15_T4_6	15	164000000000	1000000
1784832	68197.7	30	15_T4_6	15	164000000000	1000000
48447.8	2458.49	1	15_T5_3	15	130000000000	1000
49084.2	2206.17	2	15_T5_3	15	130000000000	1000
48615.9	2564.74	3	15_T5_3	15	130000000000	1000
43301	5983.49	4	15_T5_3	15	130000000000	1000
42031.8	6797.85	5	15_T5_3	15	130000000000	1000
42450	6578.38	6	15_T5_3	15	130000000000	1000
42688.7	6435.93	7	15_T5_3	15	130000000000	1000
42853.6	6339.02	8	15_T5_3	15	130000000000	1000
43581.3	6069.97	9	15_T5_3	15	130000000000	1000
44795.4	5773.31	10	15_T5_3	15	130000000000	1000
47875.1	4820.61	11	15_T5_3	15	130000000000	1000
52732.3	2995.34	12	15_T5_3	15	130000000000	1000
61219.4	99.9575	13	15_T5_3	15	130000000000	1000
77406.3	5931.66	14	15_T5_3	15	130000000000	1000
106866	16491	15	15_T5_3	15	130000000000	1000
160016	34819.3	16	15_T5_3	15	130000000000	1000
251417	64304.2	17	15_T5_3	15	130000000000	1000
394162	105376	18	15_T5_3	15	130000000000	1000
589000	150220	19	15_T5_3	15	130000000000	1000
818943	186454	20	15_T5_3	15	130000000000	1000
1042913	202827	21	15_T5_3	15	130000000000	1000
1225195	200142	22	15_T5_3	15	130000000000	1000
1355012	196518	23	15_T5_3	15	130000000000	1000
1442116	189823	24	15_T5_3	15	130000000000	1000
1489148	183108	25	15_T5_3	15	130000000000	1000
1513731	180309	26	15_T5_3	15	130000000000	1000
1525483	180379	27	15_T5_3	15	130000000000	1000
1531978	179417	28	15_T5_3	15	130000000000	1000
1533662	178662	29	15_T5_3	15	130000000000	1000
1531446	178266	30	15_T5_3	15	130000000000	1000
74943.1	29243.6	1	15_T5_6	15	130000000000	1000000
77830.8	30777.7	2	15_T5_6	15	130000000000	1000000
83272.8	33624.5	3	15_T5_6	15	130000000000	1000000
83688.6	32624.4	4	15_T5_6	15	130000000000	1000000
83222.2	30033.9	5	15_T5_6	15	130000000000	1000000
84412	27147.1	6	15_T5_6	15	130000000000	1000000
89877.8	23411.7	7	15_T5_6	15	130000000000	1000000
103424	19045.8	8	15_T5_6	15	130000000000	1000000
132427	13783.6	9	15_T5_6	15	130000000000	1000000
187297	6019.53	10	15_T5_6	15	130000000000	1000000
284537	4777.21	11	15_T5_6	15	130000000000	1000000
439750	18161.7	12	15_T5_6	15	130000000000	1000000
659859	30846.5	13	15_T5_6	15	130000000000	1000000
917961	38872.5	14	15_T5_6	15	130000000000	1000000
1157525	40636.8	15	15_T5_6	15	130000000000	1000000
1369331	36980.5	16	15_T5_6	15	130000000000	1000000
1522938	31828.8	17	15_T5_6	15	130000000000	1000000
1619336	29789.2	18	15_T5_6	15	130000000000	1000000
1670740	28524	19	15_T5_6	15	130000000000	1000000
1694889	28974.5	20	15_T5_6	15	130000000000	1000000
1707081	29083.3	21	15_T5_6	15	130000000000	1000000
1712929	29047.3	22	15_T5_6	15	130000000000	1000000
1716197	29885	23	15_T5_6	15	130000000000	1000000
1717412	30650.4	24	15_T5_6	15	130000000000	1000000
1716419	30777.8	25	15_T5_6	15	130000000000	1000000
1715006	31383.6	26	15_T5_6	15	130000000000	1000000
1713856	32422.4	27	15_T5_6	15	130000000000	1000000
1713946	31003.9	28	15_T5_6	15	130000000000	1000000
1711094	30101.9	29	15_T5_6	15	130000000000	1000000
1708688	29636.3	30	15_T5_6	15	130000000000	1000000
37986	1843.02	1	31_C_3	31	0	1000
38490.3	1954.26	2	31_C_3	31	0	1000
39075	2106.95	3	31_C_3	31	0	1000
39649.2	2069.01	4	31_C_3	31	0	1000
39958.1	2008.36	5	31_C_3	31	0	1000
40293.3	1998.87	6	31_C_3	31	0	1000
40479.4	1957.02	7	31_C_3	31	0	1000
40440.2	1924.57	8	31_C_3	31	0	1000
40649.8	1859.72	9	31_C_3	31	0	1000
40695.5	1821.17	10	31_C_3	31	0	1000
41205.4	1682.29	11	31_C_3	31	0	1000
41849.4	1533.8	12	31_C_3	31	0	1000
42656.1	1003.97	13	31_C_3	31	0	1000
44355.4	55.8973	14	31_C_3	31	0	1000
47999.1	1717.52	15	31_C_3	31	0	1000
54305.8	5292.61	16	31_C_3	31	0	1000
66355.4	12122.8	17	31_C_3	31	0	1000
88564.9	24879.5	18	31_C_3	31	0	1000
128545	47221.7	19	31_C_3	31	0	1000
196292	83497.2	20	31_C_3	31	0	1000
299123	134675	21	31_C_3	31	0	1000
436754	192027	22	31_C_3	31	0	1000
594996	234460	23	31_C_3	31	0	1000
767364	245116	24	31_C_3	31	0	1000
944388	213562	25	31_C_3	31	0	1000
1112323	149550	26	31_C_3	31	0	1000
1250041	79270.2	27	31_C_3	31	0	1000
1353876	18115.8	28	31_C_3	31	0	1000
1421114	23192.7	29	31_C_3	31	0	1000
1451752	44286.6	30	31_C_3	31	0	1000
45928.9	2687.42	1	31_C_6	31	0	1000000
46937.1	2772.4	2	31_C_6	31	0	1000000
48479.1	2918.92	3	31_C_6	31	0	1000000
49358.7	2845.22	4	31_C_6	31	0	1000000
50161	2806.12	5	31_C_6	31	0	1000000
51752.2	2580.47	6	31_C_6	31	0	1000000
54214.2	2561.68	7	31_C_6	31	0	1000000
58500	2193.63	8	31_C_6	31	0	1000000
66572.9	1345.7	9	31_C_6	31	0	1000000
82055.7	130.972	10	31_C_6	31	0	1000000
111186	2612.05	11	31_C_6	31	0	1000000
163481	6801.84	12	31_C_6	31	0	1000000
254958	13800.7	13	31_C_6	31	0	1000000
401184	23743.5	14	31_C_6	31	0	1000000
605614	35932.2	15	31_C_6	31	0	1000000
849411	47298.3	16	31_C_6	31	0	1000000
1086050	53292.7	17	31_C_6	31	0	1000000
1282759	63087.8	18	31_C_6	31	0	1000000
1424141	68715.6	19	31_C_6	31	0	1000000
1515028	71599.8	20	31_C_6	31	0	1000000
1565674	73875.4	21	31_C_6	31	0	1000000
1591125	76349.9	22	31_C_6	31	0	1000000
1603583	76684.3	23	31_C_6	31	0	1000000
1609960	76480.4	24	31_C_6	31	0	1000000
1611402	77359.2	25	31_C_6	31	0	1000000
1614178	78018.2	26	31_C_6	31	0	1000000
1614859	78277.8	27	31_C_6	31	0	1000000
1614136	78038.8	28	31_C_6	31	0	1000000
1611865	77786.2	29	31_C_6	31	0	1000000
1610135	77572	30	31_C_6	31	0	1000000
38990.6	2426.21	1	31_T1_3	31	511000000000	1000
39310	2360.24	2	31_T1_3	31	511000000000	1000
40065.5	2453.91	3	31_T1_3	31	511000000000	1000
40892.5	2806.36	4	31_T1_3	31	511000000000	1000
41328.3	3000.89	5	31_T1_3	31	511000000000	1000
41486.7	2969.54	6	31_T1_3	31	511000000000	1000
41610.2	2925.01	7	31_T1_3	31	511000000000	1000
41514.2	2709.15	8	31_T1_3	31	511000000000	1000
41362.2	2637.05	9	31_T1_3	31	511000000000	1000
41343.3	2588.43	10	31_T1_3	31	511000000000	1000
41496.6	2454.54	11	31_T1_3	31	511000000000	1000
41812.8	2424.81	12	31_T1_3	31	511000000000	1000
42293.5	2325.5	13	31_T1_3	31	511000000000	1000
42950.3	2265.39	14	31_T1_3	31	511000000000	1000
43910.5	2089.94	15	31_T1_3	31	511000000000	1000
45312.2	1737.41	16	31_T1_3	31	511000000000	1000
48215.8	854.381	17	31_T1_3	31	511000000000	1000
53593.9	600.066	18	31_T1_3	31	511000000000	1000
62877.8	3421.71	19	31_T1_3	31	511000000000	1000
81097.2	8936.35	20	31_T1_3	31	511000000000	1000
115226	18695.9	21	31_T1_3	31	511000000000	1000
176356	35095.4	22	31_T1_3	31	511000000000	1000
278623	58975.2	23	31_T1_3	31	511000000000	1000
433780	85893.2	24	31_T1_3	31	511000000000	1000
638672	102150	25	31_T1_3	31	511000000000	1000
866804	90856.4	26	31_T1_3	31	511000000000	1000
1083533	57807.9	27	31_T1_3	31	511000000000	1000
1250565	17991.4	28	31_T1_3	31	511000000000	1000
1363344	19598.4	29	31_T1_3	31	511000000000	1000
1421445	43136.1	30	31_T1_3	31	511000000000	1000
59452.1	9390.38	1	31_T1_6	31	511000000000	1000000
60685.9	9561.77	2	31_T1_6	31	511000000000	1000000
62783.6	9816.01	3	31_T1_6	31	511000000000	1000000
64429.5	10036.7	4	31_T1_6	31	511000000000	1000000
66900.2	10677.3	5	31_T1_6	31	511000000000	1000000
70990	11207.5	6	31_T1_6	31	511000000000	1000000
78160.7	11497.5	7	31_T1_6	31	511000000000	1000000
91122.7	12111.8	8	31_T1_6	31	511000000000	1000000
114920	12930.1	9	31_T1_6	31	511000000000	1000000
158496	13992.8	10	31_T1_6	31	511000000000	1000000
235084	15669.5	11	31_T1_6	31	511000000000	1000000
359344	17237.7	12	31_T1_6	31	511000000000	1000000
543461	17243.5	13	31_T1_6	31	511000000000	1000000
775854	13292.4	14	31_T1_6	31	511000000000	1000000
1013517	5649.94	15	31_T1_6	31	511000000000	1000000
1210787	3102.12	16	31_T1_6	31	511000000000	1000000
1368717	11503.2	17	31_T1_6	31	511000000000	1000000
1473850	19045.3	18	31_T1_6	31	511000000000	1000000
1532272	23966.2	19	31_T1_6	31	511000000000	1000000
1564405	25781.3	20	31_T1_6	31	511000000000	1000000
1579268	26775.4	21	31_T1_6	31	511000000000	1000000
1587894	26370.9	22	31_T1_6	31	511000000000	1000000
1591803	25599.2	23	31_T1_6	31	511000000000	1000000
1594810	26035.4	24	31_T1_6	31	511000000000	1000000
1595768	24836.9	25	31_T1_6	31	511000000000	1000000
1595309	24486.6	26	31_T1_6	31	511000000000	1000000
1593757	23865.5	27	31_T1_6	31	511000000000	1000000
1595470	24266.9	28	31_T1_6	31	511000000000	1000000
1593925	24650.6	29	31_T1_6	31	511000000000	1000000
1592909	23800.4	30	31_T1_6	31	511000000000	1000000
45773.8	3137.82	1	31_T2_3	31	345000000000	1000
46500.7	3496.35	2	31_T2_3	31	345000000000	1000
48167	4354.11	3	31_T2_3	31	345000000000	1000
49323.7	5116.2	4	31_T2_3	31	345000000000	1000
49910.3	5587.33	5	31_T2_3	31	345000000000	1000
50307.5	5807.49	6	31_T2_3	31	345000000000	1000
50638.2	5801.32	7	31_T2_3	31	345000000000	1000
50692.3	5985.88	8	31_T2_3	31	345000000000	1000
51168.9	5667.9	9	31_T2_3	31	345000000000	1000
53747.4	4216.12	10	31_T2_3	31	345000000000	1000
54979.5	3512.61	11	31_T2_3	31	345000000000	1000
55330.2	3358.07	12	31_T2_3	31	345000000000	1000
55864.7	3143.51	13	31_T2_3	31	345000000000	1000
56976.3	2666.96	14	31_T2_3	31	345000000000	1000
58107.1	2006.39	15	31_T2_3	31	345000000000	1000
59321.6	1529.26	16	31_T2_3	31	345000000000	1000
61229.3	1090.87	17	31_T2_3	31	345000000000	1000
62870.4	700.722	18	31_T2_3	31	345000000000	1000
64697.5	695.154	19	31_T2_3	31	345000000000	1000
67990.7	570.724	20	31_T2_3	31	345000000000	1000
75181.8	272.128	21	31_T2_3	31	345000000000	1000
89037.4	67.2635	22	31_T2_3	31	345000000000	1000
115440	96.8681	23	31_T2_3	31	345000000000	1000
164186	995.673	24	31_T2_3	31	345000000000	1000
249850	2294.37	25	31_T2_3	31	345000000000	1000
390182	3933.17	26	31_T2_3	31	345000000000	1000
592192	5480.45	27	31_T2_3	31	345000000000	1000
835831	5705.93	28	31_T2_3	31	345000000000	1000
1063401	3964.17	29	31_T2_3	31	345000000000	1000
1229075	2432.93	30	31_T2_3	31	345000000000	1000
31860.2	610.585	1	31_T2_6	31	345000000000	1000000
32485.8	762.491	2	31_T2_6	31	345000000000	1000000
34341.2	1030.17	3	31_T2_6	31	345000000000	1000000
36360.4	1331.43	4	31_T2_6	31	345000000000	1000000
40108.1	1706.89	5	31_T2_6	31	345000000000	1000000
46751.9	2624.52	6	31_T2_6	31	345000000000	1000000
59231.3	4172.34	7	31_T2_6	31	345000000000	1000000
82383.9	6750.01	8	31_T2_6	31	345000000000	1000000
125285	11348.2	9	31_T2_6	31	345000000000	1000000
202184	18998.4	10	31_T2_6	31	345000000000	1000000
331154	29772.4	11	31_T2_6	31	345000000000	1000000
524835	41248.5	12	31_T2_6	31	345000000000	1000000
779140	47720	13	31_T2_6	31	345000000000	1000000
1051238	42783.1	14	31_T2_6	31	345000000000	1000000
1296114	38889.1	15	31_T2_6	31	345000000000	1000000
1486821	29400.6	16	31_T2_6	31	345000000000	1000000
1610955	19350.8	17	31_T2_6	31	345000000000	1000000
1679467	13529.1	18	31_T2_6	31	345000000000	1000000
1712617	10805.9	19	31_T2_6	31	345000000000	1000000
1724917	9072.27	20	31_T2_6	31	345000000000	1000000
1732944	7633.88	21	31_T2_6	31	345000000000	1000000
1737197	8314.65	22	31_T2_6	31	345000000000	1000000
1737603	9351.18	23	31_T2_6	31	345000000000	1000000
1739086	9266.72	24	31_T2_6	31	345000000000	1000000
1739342	8609.42	25	31_T2_6	31	345000000000	1000000
1738262	8599.52	26	31_T2_6	31	345000000000	1000000
1734577	8766.58	27	31_T2_6	31	345000000000	1000000
1732871	9533.52	28	31_T2_6	31	345000000000	1000000
1731401	10364.8	29	31_T2_6	31	345000000000	1000000
1729896	9849.56	30	31_T2_6	31	345000000000	1000000
50822.5	4290.81	1	31_T3_3	31	272000000000	1000
51035.2	4021.02	2	31_T3_3	31	272000000000	1000
51025.6	3425.6	3	31_T3_3	31	272000000000	1000
50715.1	3168.95	4	31_T3_3	31	272000000000	1000
50638	3030.83	5	31_T3_3	31	272000000000	1000
50550.9	2844.67	6	31_T3_3	31	272000000000	1000
50503.7	2666.52	7	31_T3_3	31	272000000000	1000
50368.4	2615.46	8	31_T3_3	31	272000000000	1000
50391.7	2600.08	9	31_T3_3	31	272000000000	1000
50508.2	2635.61	10	31_T3_3	31	272000000000	1000
50799.4	2483.86	11	31_T3_3	31	272000000000	1000
51235.5	2388.8	12	31_T3_3	31	272000000000	1000
51483.2	2408.27	13	31_T3_3	31	272000000000	1000
52067.7	2409.61	14	31_T3_3	31	272000000000	1000
52748.7	2424.09	15	31_T3_3	31	272000000000	1000
53628.8	2550.05	16	31_T3_3	31	272000000000	1000
55226.8	2603.05	17	31_T3_3	31	272000000000	1000
57680.1	2769.23	18	31_T3_3	31	272000000000	1000
61818.8	2830.67	19	31_T3_3	31	272000000000	1000
70384.3	3290.12	20	31_T3_3	31	272000000000	1000
86453.6	3871.66	21	31_T3_3	31	272000000000	1000
116935	4983.69	22	31_T3_3	31	272000000000	1000
172741	6703.84	23	31_T3_3	31	272000000000	1000
270590	8852.56	24	31_T3_3	31	272000000000	1000
427964	10954	25	31_T3_3	31	272000000000	1000
649708	11301.2	26	31_T3_3	31	272000000000	1000
903724	7778.48	27	31_T3_3	31	272000000000	1000
1132298	1039.58	28	31_T3_3	31	272000000000	1000
1313024	6940.12	29	31_T3_3	31	272000000000	1000
1412455	11624.8	30	31_T3_3	31	272000000000	1000
43389	2832.47	1	31_T3_6	31	272000000000	1000000
44095.3	3078.72	2	31_T3_6	31	272000000000	1000000
45693.7	3295.7	3	31_T3_6	31	272000000000	1000000
47515.3	3847	4	31_T3_6	31	272000000000	1000000
50487	5067.07	5	31_T3_6	31	272000000000	1000000
56412.4	7249.3	6	31_T3_6	31	272000000000	1000000
67438	11322.5	7	31_T3_6	31	272000000000	1000000
87953.6	18710.2	8	31_T3_6	31	272000000000	1000000
126175	32095.3	9	31_T3_6	31	272000000000	1000000
193810	54194.9	10	31_T3_6	31	272000000000	1000000
305835	87457.2	11	31_T3_6	31	272000000000	1000000
472510	127096	12	31_T3_6	31	272000000000	1000000
691962	158293	13	31_T3_6	31	272000000000	1000000
937005	162205	14	31_T3_6	31	272000000000	1000000
1176463	141921	15	31_T3_6	31	272000000000	1000000
1369625	107519	16	31_T3_6	31	272000000000	1000000
1509896	65647.7	17	31_T3_6	31	272000000000	1000000
1598589	32492.7	18	31_T3_6	31	272000000000	1000000
1645505	12802.9	19	31_T3_6	31	272000000000	1000000
1668484	2841.51	20	31_T3_6	31	272000000000	1000000
1679267	1515.24	21	31_T3_6	31	272000000000	1000000
1684055	3879.81	22	31_T3_6	31	272000000000	1000000
1685502	5403.14	23	31_T3_6	31	272000000000	1000000
1686831	6242.43	24	31_T3_6	31	272000000000	1000000
1686794	6590.37	25	31_T3_6	31	272000000000	1000000
1684659	5870.05	26	31_T3_6	31	272000000000	1000000
1682180	5834.78	27	31_T3_6	31	272000000000	1000000
1680522	6026.8	28	31_T3_6	31	272000000000	1000000
1677680	5895.68	29	31_T3_6	31	272000000000	1000000
1674811	6218.12	30	31_T3_6	31	272000000000	1000000
149566	9393.45	1	31_T4_3	31	164000000000	1000
146026	8927.46	2	31_T4_3	31	164000000000	1000
137524	7707.91	3	31_T4_3	31	164000000000	1000
130553	6529.13	4	31_T4_3	31	164000000000	1000
124886	5599.87	5	31_T4_3	31	164000000000	1000
120590	5070.46	6	31_T4_3	31	164000000000	1000
117183	4499.98	7	31_T4_3	31	164000000000	1000
114821	4149.66	8	31_T4_3	31	164000000000	1000
113021	3943.22	9	31_T4_3	31	164000000000	1000
111564	3419.38	10	31_T4_3	31	164000000000	1000
110278	3223.56	11	31_T4_3	31	164000000000	1000
109468	2840.67	12	31_T4_3	31	164000000000	1000
109234	2707.88	13	31_T4_3	31	164000000000	1000
109142	2591.32	14	31_T4_3	31	164000000000	1000
109334	2400.63	15	31_T4_3	31	164000000000	1000
109886	2093.06	16	31_T4_3	31	164000000000	1000
111702	1365.89	17	31_T4_3	31	164000000000	1000
115799	116.195	18	31_T4_3	31	164000000000	1000
124061	2714.26	19	31_T4_3	31	164000000000	1000
140336	7767.69	20	31_T4_3	31	164000000000	1000
171566	16836.6	21	31_T4_3	31	164000000000	1000
228787	32570.2	22	31_T4_3	31	164000000000	1000
327155	56743.8	23	31_T4_3	31	164000000000	1000
480416	87002.1	24	31_T4_3	31	164000000000	1000
685174	112490	25	31_T4_3	31	164000000000	1000
925914	130568	26	31_T4_3	31	164000000000	1000
1162869	125767	27	31_T4_3	31	164000000000	1000
1350855	105086	28	31_T4_3	31	164000000000	1000
1472098	83563.8	29	31_T4_3	31	164000000000	1000
1526836	70756.6	30	31_T4_3	31	164000000000	1000
24109.6	3151.9	1	31_T4_6	31	164000000000	1000000
24634.7	3087.69	2	31_T4_6	31	164000000000	1000000
26309.2	3069.47	3	31_T4_6	31	164000000000	1000000
27787.8	3742.19	4	31_T4_6	31	164000000000	1000000
29720.1	4800.12	5	31_T4_6	31	164000000000	1000000
32952.7	6748.37	6	31_T4_6	31	164000000000	1000000
38726.3	10214.7	7	31_T4_6	31	164000000000	1000000
51469.1	15851.6	8	31_T4_6	31	164000000000	1000000
82503.6	20854.3	9	31_T4_6	31	164000000000	1000000
134585	32926.6	10	31_T4_6	31	164000000000	1000000
203856	66844.6	11	31_T4_6	31	164000000000	1000000
303073	123553	12	31_T4_6	31	164000000000	1000000
438002	200262	13	31_T4_6	31	164000000000	1000000
594582	281169	14	31_T4_6	31	164000000000	1000000
747388	339231	15	31_T4_6	31	164000000000	1000000
898098	365632	16	31_T4_6	31	164000000000	1000000
1045092	353811	17	31_T4_6	31	164000000000	1000000
1193089	302229	18	31_T4_6	31	164000000000	1000000
1331998	227873	19	31_T4_6	31	164000000000	1000000
1450712	154815	20	31_T4_6	31	164000000000	1000000
1537491	98642.1	21	31_T4_6	31	164000000000	1000000
1595316	60602.1	22	31_T4_6	31	164000000000	1000000
1627323	38688.7	23	31_T4_6	31	164000000000	1000000
1642628	26620.7	24	31_T4_6	31	164000000000	1000000
1649437	20136.1	25	31_T4_6	31	164000000000	1000000
1652248	16890.6	26	31_T4_6	31	164000000000	1000000
1652633	14549.4	27	31_T4_6	31	164000000000	1000000
1654638	12580.8	28	31_T4_6	31	164000000000	1000000
1653790	10729.8	29	31_T4_6	31	164000000000	1000000
1652578	10292.4	30	31_T4_6	31	164000000000	1000000
94171.6	46218.6	1	31_T5_3	31	130000000000	1000
91331.8	43925.9	2	31_T5_3	31	130000000000	1000
86627.7	40040.6	3	31_T5_3	31	130000000000	1000
83393.3	37502.9	4	31_T5_3	31	130000000000	1000
81278	35776.6	5	31_T5_3	31	130000000000	1000
79458.1	34185.6	6	31_T5_3	31	130000000000	1000
77865	33050.6	7	31_T5_3	31	130000000000	1000
76714.9	32349.7	8	31_T5_3	31	130000000000	1000
75906.9	31839.2	9	31_T5_3	31	130000000000	1000
75203.5	31392.6	10	31_T5_3	31	130000000000	1000
74793.8	30996.5	11	31_T5_3	31	130000000000	1000
74808	30782.1	12	31_T5_3	31	130000000000	1000
75053.3	30434	13	31_T5_3	31	130000000000	1000
75430.4	30305.9	14	31_T5_3	31	130000000000	1000
76551.2	30549.6	15	31_T5_3	31	130000000000	1000
78664.1	31099.3	16	31_T5_3	31	130000000000	1000
81980.6	33054.1	17	31_T5_3	31	130000000000	1000
89430.7	36890.5	18	31_T5_3	31	130000000000	1000
103797	44008.6	19	31_T5_3	31	130000000000	1000
129807	57159.1	20	31_T5_3	31	130000000000	1000
176360	80188.9	21	31_T5_3	31	130000000000	1000
255620	117672	22	31_T5_3	31	130000000000	1000
375529	167697	23	31_T5_3	31	130000000000	1000
533432	218108	24	31_T5_3	31	130000000000	1000
730969	256148	25	31_T5_3	31	130000000000	1000
947823	259287	26	31_T5_3	31	130000000000	1000
1155822	223398	27	31_T5_3	31	130000000000	1000
1330064	168213	28	31_T5_3	31	130000000000	1000
1466047	108885	29	31_T5_3	31	130000000000	1000
1541956	68546.8	30	31_T5_3	31	130000000000	1000
31366	1413.39	1	31_T5_6	31	130000000000	1000000
32064.7	1407.97	2	31_T5_6	31	130000000000	1000000
33408.4	1677.38	3	31_T5_6	31	130000000000	1000000
35237.3	1731.23	4	31_T5_6	31	130000000000	1000000
38290.3	2023.94	5	31_T5_6	31	130000000000	1000000
43479.9	2761.49	6	31_T5_6	31	130000000000	1000000
53508.5	3674.69	7	31_T5_6	31	130000000000	1000000
72832.9	5390.69	8	31_T5_6	31	130000000000	1000000
108608	8478	9	31_T5_6	31	130000000000	1000000
172890	13379	10	31_T5_6	31	130000000000	1000000
282145	20644.8	11	31_T5_6	31	130000000000	1000000
450626	29089.9	12	31_T5_6	31	130000000000	1000000
680390	35404.8	13	31_T5_6	31	130000000000	1000000
938959	35826.4	14	31_T5_6	31	130000000000	1000000
1169943	30316	15	31_T5_6	31	130000000000	1000000
1359109	21622.1	16	31_T5_6	31	130000000000	1000000
1490034	13102.5	17	31_T5_6	31	130000000000	1000000
1567472	7013.17	18	31_T5_6	31	130000000000	1000000
1604510	4630.27	19	31_T5_6	31	130000000000	1000000
1621031	3667.54	20	31_T5_6	31	130000000000	1000000
1629400	3746.38	21	31_T5_6	31	130000000000	1000000
1632833	3914.45	22	31_T5_6	31	130000000000	1000000
1632173	4723.87	23	31_T5_6	31	130000000000	1000000
1632747	4192.83	24	31_T5_6	31	130000000000	1000000
1631433	3709.13	25	31_T5_6	31	130000000000	1000000
1629486	4541.97	26	31_T5_6	31	130000000000	1000000
1627206	4523.27	27	31_T5_6	31	130000000000	1000000
1625577	5380.86	28	31_T5_6	31	130000000000	1000000
1622172	5090.42	29	31_T5_6	31	130000000000	1000000
1619621	4248.08	30	31_T5_6	31	130000000000	1000000

## Sheet: Figure 6
Name	Pool	File	SeqRun	Index	Exposure.File	Radiation	Exposure	CopyNumber	Reads	Length	UniqueSequences	Deletions	Insertions	Substitutions	total_error_rate
A10_15_T2_3	2	15	Run 94	A10	19_10 LANSCE Results	neutron	345000000000	1000	304969	150	7373	0.0042429	0.000446734	0.00491381	0.00960345
A11_15_T2_3	2	15	Run 94	A11	19_10 LANSCE Results	neutron	345000000000	1000	290275	150	7373	0.00478693	0.000440663	0.00383616	0.00906375
A3_15_C_3	2	15	Run 94	A3	19_10 LANSCE Results	neutron	0	1000	79049	150	7373	0.00418061	0.00044133	0.00548327	0.0101052
A4_15_C_3	2	15	Run 94	A4	19_10 LANSCE Results	neutron	0	1000	83513	150	7373	0.00483669	0.000432986	0.00529714	0.0105668
A5_15_T1_3	2	15	Run 94	A5	19_10 LANSCE Results	neutron	511000000000	1000	579	150	7373	0.0045711	0.000472078	0.00348877	0.00853195
B10_15_T4_3	2	15	Run 94	B10	19_10 LANSCE Results	neutron	164000000000	1000	2646	150	7373	0.00567901	0.000410683	0.00635928	0.012449
B11_15_T5_3	2	15	Run 94	B11	19_10 LANSCE Results	neutron	130000000000	1000	322212	150	7373	0.00431006	0.000438614	0.00531973	0.0100684
B3_15_T3_3	2	15	Run 94	B3	19_10 LANSCE Results	neutron	272000000000	1000	337441	150	7373	0.00422162	0.00044796	0.00395723	0.00862681
B4_15_T3_3	2	15	Run 94	B4	19_10 LANSCE Results	neutron	272000000000	1000	245941	150	7373	0.00448799	0.000440756	0.00638259	0.0113113
C10_15_C_6	2	15	Run 94	C10	19_10 LANSCE Results	neutron	0	1000000	463258	150	7373	0.00403759	0.00044364	0.0038038	0.00828503
C11_15_T1_6	2	15	Run 94	C11	19_10 LANSCE Results	neutron	511000000000	1000000	432278	150	7373	0.00471659	0.000434689	0.00423735	0.00938863
C3_15_T5_3	2	15	Run 94	C3	19_10 LANSCE Results	neutron	130000000000	1000	362689	150	7373	0.00448634	0.000443245	0.00523817	0.0101678
C5_15_C_6	2	15	Run 94	C5	19_10 LANSCE Results	neutron	0	1000000	459750	150	7373	0.00422306	0.000446953	0.00377412	0.00844414
D11_15_T3_6	2	15	Run 94	D11	19_10 LANSCE Results	neutron	272000000000	1000000	397691	150	7373	0.00436703	0.000451205	0.00397496	0.00879319
D2_31_C_6	4	31	Run 94	D2	19_10 LANSCE Results	neutron	0	1000000	7131451	150	151590	0.0100106	0.000421375	0.00417988	0.0146119
D6_15_T2_6	2	15	Run 94	D6	19_10 LANSCE Results	neutron	345000000000	1000000	478103	150	7373	0.0041174	0.000445608	0.00379013	0.00835314
D7_31_T1_6	4	31	Run 94	D7	19_10 LANSCE Results	neutron	511000000000	1000000	9900591	150	151590	0.00966231	0.000393397	0.00362193	0.0136776
D8_15_T2_6	2	15	Run 94	D8	19_10 LANSCE Results	neutron	345000000000	1000000	499823	150	7373	0.00426455	0.000437048	0.00390356	0.00860515
E10_15_T5_6	2	15	Run 94	E10	19_10 LANSCE Results	neutron	130000000000	1000000	502188	150	7373	0.00406088	0.000446699	0.00381749	0.00832508
E12_31_T1_6	2	15	Run 94	E12	19_10 LANSCE Results	neutron	511000000000	1000000	55	150	7373	0.00581818	0.000727273	0.014303	0.0208485
E3_15_T3_6	2	15	Run 94	E3	19_10 LANSCE Results	neutron	272000000000	1000000	473398	150	7373	0.0043733	0.000439447	0.00368869	0.00850144
E8_15_T4_6	2	15	Run 94	E8	19_10 LANSCE Results	neutron	164000000000	1000000	418329	150	7373	0.004548	0.000437391	0.00378492	0.00877031
E9_15_T4_6	2	15	Run 94	E9	19_10 LANSCE Results	neutron	164000000000	1000000	597612	150	7373	0.00436402	0.000436214	0.00375991	0.00856015
F1_31_T2_6	4	31	Run 94	F1	19_10 LANSCE Results	neutron	345000000000	1000000	8952737	150	151590	0.00943154	0.0003785	0.00354624	0.0133563
F3_15_T5_6	2	15	Run 94	F3	19_10 LANSCE Results	neutron	130000000000	1000000	423656	150	7373	0.00455248	0.000437116	0.00365949	0.00864909
G1_31_T2_6	4	31	Run 94	G1	19_10 LANSCE Results	neutron	345000000000	1000000	4974873	150	151590	0.00913609	0.000358211	0.00332151	0.0128158
G10_31_T5_6	4	31	Run 94	G10	19_10 LANSCE Results	neutron	130000000000	1000000	4709032	150	151590	0.00858071	0.000462188	0.00417629	0.0132192
G11_31_T5_6	4	31	Run 94	G11	19_10 LANSCE Results	neutron	130000000000	1000000	5116061	150	151590	0.00981419	0.000410404	0.00360466	0.0138292
G2_31_T3_6	4	31	Run 94	G2	19_10 LANSCE Results	neutron	272000000000	1000000	4931038	150	151590	0.00930364	0.000356012	0.00305933	0.012719
G6_31_T3_6	4	31	Run 94	G6	19_10 LANSCE Results	neutron	272000000000	1000000	309	150	151590	0.00317152	0.000409924	0.00910464	0.0126861
G9_31_T4_6	4	31	Run 94	G9	19_10 LANSCE Results	neutron	164000000000	1000000	5706257	150	151590	0.00879852	0.000462803	0.0040309	0.0132922
